# Supplementary material for: Feasibility and acceptability of hepatitis C virus self-testing models among high-risk groups in Nasarawa, Nigeria; Exploratory cross-sectional analysis of an implementation study
Source: PLOS Glob Public Health. 2026 Jun 29;6(6):e0005567. doi: 10.1371/journal.pgph.0005567 (PMC13313356; doi:10.1371/journal.pgph.0005567)
Supplement: S1 Data — (XLSX) [file pgph.0005567.s006.xlsx]

## Sheet: Feasibility
row_ID	facility_type	sex	age	edu	marital	employ	SW	pay_for_sex	same_sex	trans	IDU	MSM	any_KP	HIV	test_type	assistance	HCVST_result	lab_detection	date_TX	TX_duration	TX_completed
1	ART	Female	25-34	High School	Single, never married	Self-employed	No	No	No	No	No	No	No	Positive	Blood	Assisted	Negative	NA	NA	NA	NA
2	ART	Female	25-34	High School	Married/In domestic partnership	Retired/Other	No	No	No	No	No	No	No	Positive	Blood	Assisted	Negative	NA	NA	NA	NA
3	ART	Female	45-54	Tertiary	Widowed	Employed for wages	No	No	No	No	No	No	No	Positive	Blood	Assisted	Negative	NA	NA	NA	NA
4	ART	Female	45-54	Primary School	Married/In domestic partnership	Out of work	No	No	No	No	No	No	No	Positive	Blood	Assisted	Negative	NA	NA	NA	NA
5	ART	Female	18-24	Tertiary	Single, never married	Student	No	No	No	No	No	No	No	Positive	Oral	Assisted	Negative	NA	NA	NA	NA
6	ART	Female	45-54	High School	Married/In domestic partnership	Self-employed	No	No	No	No	No	No	No	Positive	Blood	Assisted	Negative	NA	NA	NA	NA
7	ART	Female	45-54	Primary School	Widowed	Self-employed	No	No	No	No	No	No	No	Positive	Oral	Assisted	Negative	NA	NA	NA	NA
8	ART	Female	35-44	Tertiary	Married/In domestic partnership	Retired/Other	No	No	No	No	No	No	No	Positive	Oral	Assisted	Negative	NA	NA	NA	NA
9	ART	Female	35-44	High School	Married/In domestic partnership	Employed for wages	No	No	No	No	No	No	No	Positive	Oral	Assisted	Negative	NA	NA	NA	NA
10	ART	Female	35-44	High School	Married/In domestic partnership	Out of work	No	No	No	No	No	No	No	Positive	Blood	Assisted	Negative	NA	NA	NA	NA
11	ART	Male	35-44	High School	Married/In domestic partnership	Employed for wages	No	No	No	No	No	No	No	Positive	Oral	Assisted	Negative	NA	NA	NA	NA
12	ART	Female	25-34	Primary School	Married/In domestic partnership	Retired/Other	No	No	No	No	No	No	No	Positive	Blood	Assisted	Negative	NA	NA	NA	NA
13	ART	Female	25-34	High School	Married/In domestic partnership	Retired/Other	No	No	No	No	No	No	No	Positive	Blood	Assisted	Negative	NA	NA	NA	NA
14	ART	Female	25-34	Primary School	Single, never married	Self-employed	No	No	No	No	No	No	No	Positive	Blood	Assisted	Negative	NA	NA	NA	NA
15	ART	Female	35-44	Primary School	Married/In domestic partnership	Self-employed	No	No	No	No	No	No	No	Positive	Blood	Assisted	Reactive	HCV RNA Detected	2023-06-26	3 months	Completed
16	ART	Female	45-54	Primary School	Married/In domestic partnership	Self-employed	No	No	No	No	No	No	No	Positive	Blood	Assisted	Negative	NA	NA	NA	NA
17	ART	Female	45-54	Primary School	Married/In domestic partnership	Self-employed	No	No	No	No	No	No	No	Positive	Oral	Assisted	Negative	NA	NA	NA	NA
18	ART	Female	35-44	Tertiary	Single, never married	Self-employed	No	No	No	No	No	No	No	Positive	Blood	Assisted	Negative	NA	NA	NA	NA
19	ART	Female	25-34	Primary School	Married/In domestic partnership	Retired/Other	No	No	No	No	No	No	No	Positive	Blood	Assisted	Negative	NA	NA	NA	NA
20	ART	Female	55+	No formal education	Married/In domestic partnership	Retired/Other	No	No	No	No	No	No	No	Positive	Blood	Assisted	Negative	NA	NA	NA	NA
21	ART	Female	35-44	Primary School	Married/In domestic partnership	Self-employed	No	No	No	No	No	No	No	Positive	Blood	Assisted	Negative	NA	NA	NA	NA
22	ART	Male	45-54	Tertiary	Married/In domestic partnership	Out of work	No	No	No	No	No	No	No	Positive	Blood	Assisted	Negative	NA	NA	NA	NA
23	ART	Female	55+	No formal education	Married/In domestic partnership	Self-employed	No	No	No	No	No	No	No	Positive	Oral	Assisted	Negative	NA	NA	NA	NA
24	ART	Female	25-34	Tertiary	Single, never married	Employed for wages	No	No	No	No	No	No	No	Positive	Blood	Assisted	Negative	NA	NA	NA	NA
25	ART	Male	35-44	High School	Married/In domestic partnership	Out of work	No	No	No	No	No	No	No	Positive	Blood	Assisted	Negative	NA	NA	NA	NA
26	ART	Female	35-44	Primary School	Married/In domestic partnership	Self-employed	No	No	No	No	No	No	No	Positive	Blood	Assisted	Negative	NA	NA	NA	NA
27	ART	Female	45-54	No formal education	Married/In domestic partnership	Self-employed	No	No	No	No	No	No	No	Positive	Blood	Assisted	Reactive	HCV RNA Undetected	NA	NA	NA
28	ART	Female	18-24	No formal education	Single, never married	Self-employed	Yes	No	No	No	No	No	Yes	Positive	Blood	Assisted	Negative	NA	NA	NA	NA
29	ART	Female	35-44	Primary School	Married/In domestic partnership	Self-employed	No	No	No	No	No	No	No	Positive	Blood	Assisted	Negative	NA	NA	NA	NA
30	ART	Female	35-44	Tertiary	Married/In domestic partnership	Employed for wages	No	No	No	No	No	No	No	Positive	Oral	Assisted	Negative	NA	NA	NA	NA
31	ART	Female	25-34	Primary School	Married/In domestic partnership	Retired/Other	No	No	No	No	No	No	No	Positive	Blood	Assisted	Negative	NA	NA	NA	NA
32	ART	Female	25-34	Primary School	Married/In domestic partnership	Employed for wages	No	No	No	No	NA	No	No	Positive	Blood	Assisted	Negative	NA	NA	NA	NA
33	ART	Female	45-54	High School	Married/In domestic partnership	Self-employed	No	No	No	No	No	No	No	Positive	Blood	Assisted	Negative	NA	NA	NA	NA
34	ART	Female	55+	Primary School	Widowed	Employed for wages	No	No	No	No	No	No	No	Positive	Blood	Assisted	Negative	NA	NA	NA	NA
35	ART	Female	45-54	Primary School	Married/In domestic partnership	Self-employed	No	No	No	No	No	No	No	Positive	Blood	Assisted	Negative	NA	NA	NA	NA
36	ART	Female	35-44	High School	Married/In domestic partnership	Self-employed	No	No	No	No	No	No	No	Positive	Blood	Assisted	Reactive	HCV RNA Detected	2023-07-17	3 months	Completed
37	ART	Female	35-44	No formal education	Married/In domestic partnership	Self-employed	No	No	No	No	No	No	No	Positive	Blood	Assisted	Negative	NA	NA	NA	NA
38	ART	Female	45-54	No formal education	Widowed	Retired/Other	No	No	No	No	No	No	No	Positive	Blood	Assisted	Negative	NA	NA	NA	NA
39	ART	Female	35-44	No formal education	Widowed	Self-employed	No	No	No	No	No	No	No	Positive	Blood	Assisted	Negative	NA	NA	NA	NA
40	ART	Female	55+	Primary School	Widowed	Retired/Other	No	No	No	No	No	No	No	Positive	Blood	Assisted	Negative	NA	NA	NA	NA
41	ART	Male	45-54	Tertiary	Married/In domestic partnership	Employed for wages	No	No	No	No	No	No	No	Positive	Oral	Assisted	Negative	NA	NA	NA	NA
42	ART	Female	25-34	Primary School	Divorced/ Separated	Self-employed	No	No	No	No	No	No	No	Positive	Blood	Assisted	Negative	NA	NA	NA	NA
43	ART	Female	45-54	No formal education	Married/In domestic partnership	Self-employed	No	No	No	No	No	No	No	Positive	Blood	Assisted	Reactive	HCV RNA Detected	2023-06-20	3 months	Completed
44	ART	Female	25-34	High School	Single, never married	Out of work	No	No	No	No	No	No	No	Positive	Blood	Assisted	Negative	NA	NA	NA	NA
45	ART	Male	35-44	High School	Married/In domestic partnership	Self-employed	No	No	No	No	No	No	No	Positive	Blood	Assisted	Negative	NA	NA	NA	NA
46	ART	Female	25-34	Tertiary	Married/In domestic partnership	Employed for wages	No	No	No	No	No	No	No	Positive	Blood	Assisted	Negative	NA	NA	NA	NA
47	ART	Male	55+	Primary School	Married/In domestic partnership	Retired/Other	No	No	No	No	No	No	No	Positive	Blood	Assisted	Negative	NA	NA	NA	NA
48	ART	Female	45-54	No formal education	Divorced/ Separated	Retired/Other	No	No	No	No	No	No	No	Positive	Blood	Assisted	Negative	NA	NA	NA	NA
49	ART	Female	35-44	Primary School	Divorced/ Separated	Retired/Other	No	No	No	No	No	No	No	Positive	Blood	Assisted	Negative	NA	NA	NA	NA
50	ART	Male	55+	Tertiary	Married/In domestic partnership	Out of work	No	No	No	No	No	No	No	Positive	Oral	Assisted	Negative	NA	NA	NA	NA
51	ART	Female	18-24	Primary School	Widowed	Retired/Other	No	No	No	No	No	No	No	Positive	Blood	Assisted	Negative	NA	NA	NA	NA
52	ART	Female	25-34	No formal education	Married/In domestic partnership	Self-employed	No	No	No	No	No	No	No	Positive	Blood	Assisted	Negative	NA	NA	NA	NA
53	ART	Female	35-44	Primary School	Widowed	Employed for wages	No	No	No	No	No	No	No	Positive	Blood	Assisted	Negative	NA	NA	NA	NA
54	ART	Female	35-44	Tertiary	Married/In domestic partnership	Employed for wages	No	No	No	No	No	No	No	Positive	Blood	Assisted	Negative	NA	NA	NA	NA
55	ART	Female	45-54	Primary School	Widowed	Retired/Other	No	No	No	No	No	No	No	Positive	Oral	Assisted	Negative	NA	NA	NA	NA
56	ART	Female	35-44	No formal education	Widowed	Self-employed	No	No	No	No	No	No	No	Positive	Blood	Assisted	Negative	NA	NA	NA	NA
57	ART	Female	45-54	No formal education	Married/In domestic partnership	Self-employed	No	No	No	No	No	No	No	Positive	Blood	Assisted	Negative	NA	NA	NA	NA
58	ART	Female	25-34	Primary School	Divorced/ Separated	Self-employed	No	No	No	No	No	No	No	Positive	Blood	Assisted	Negative	NA	NA	NA	NA
59	ART	Female	25-34	Primary School	Widowed	Retired/Other	No	No	No	No	No	No	No	Positive	Blood	Assisted	Negative	NA	NA	NA	NA
60	ART	Female	55+	Tertiary	Widowed	Retired/Other	No	No	No	No	No	No	No	Positive	Oral	Assisted	Negative	NA	NA	NA	NA
61	ART	Female	25-34	High School	Married/In domestic partnership	Self-employed	No	No	No	No	No	No	No	Positive	Oral	Assisted	Reactive	HCV RNA Detected	2023-06-30	3 months	Completed
62	ART	Female	55+	Primary School	Married/In domestic partnership	Self-employed	No	No	No	No	No	No	No	Positive	Blood	Assisted	Negative	NA	NA	NA	NA
63	ART	Female	55+	Primary School	Married/In domestic partnership	Self-employed	No	No	No	No	No	No	No	Positive	Blood	Assisted	Reactive	HCV RNA Detected	2023-06-30	3 months	Completed
64	ART	Male	55+	Tertiary	Married/In domestic partnership	Employed for wages	No	No	No	No	No	No	No	Positive	Blood	Assisted	Negative	NA	NA	NA	NA
65	ART	Female	25-34	Tertiary	Married/In domestic partnership	Employed for wages	No	No	No	No	No	No	No	Positive	Oral	Assisted	Negative	NA	NA	NA	NA
66	ART	Female	45-54	Primary School	Married/In domestic partnership	Retired/Other	No	No	No	No	No	No	No	Positive	Blood	Assisted	Negative	NA	NA	NA	NA
67	ART	Female	45-54	No formal education	Married/In domestic partnership	Self-employed	No	No	No	No	No	No	No	Positive	Blood	Assisted	Negative	NA	NA	NA	NA
68	ART	Female	35-44	Primary School	Married/In domestic partnership	Retired/Other	No	No	No	No	No	No	No	Positive	Blood	Assisted	Negative	NA	NA	NA	NA
69	ART	Male	35-44	High School	Married/In domestic partnership	Employed for wages	Yes	No	No	No	No	No	Yes	Positive	Blood	Assisted	Negative	NA	NA	NA	NA
70	ART	Female	45-54	Primary School	Widowed	Retired/Other	No	No	No	No	No	No	No	Positive	Blood	Assisted	Negative	NA	NA	NA	NA
71	ART	Female	35-44	No formal education	Married/In domestic partnership	Self-employed	No	No	No	No	No	No	No	Positive	Blood	Assisted	Negative	NA	NA	NA	NA
72	ART	Female	45-54	Primary School	Widowed	Retired/Other	No	No	No	No	No	No	No	Positive	Blood	Assisted	Negative	NA	NA	NA	NA
73	ART	Female	45-54	No formal education	Widowed	Self-employed	No	No	No	No	No	No	No	Positive	Blood	Assisted	Negative	NA	NA	NA	NA
74	ART	Female	25-34	Primary School	Widowed	Self-employed	No	No	No	No	No	No	No	Positive	Blood	Assisted	Negative	NA	NA	NA	NA
75	ART	Female	45-54	Primary School	Married/In domestic partnership	Retired/Other	No	No	No	No	No	No	No	Positive	Oral	Unassisted	Negative	NA	NA	NA	NA
76	ART	Female	18-24	Primary School	Single, never married	Employed for wages	No	No	No	No	No	No	No	Positive	Blood	Assisted	Negative	NA	NA	NA	NA
77	ART	Male	35-44	Primary School	Married/In domestic partnership	Self-employed	No	No	No	No	No	No	No	Positive	Blood	Assisted	Negative	NA	NA	NA	NA
78	ART	Female	18-24	High School	Married/In domestic partnership	Self-employed	No	No	No	No	No	No	No	Positive	Blood	Assisted	Negative	NA	NA	NA	NA
79	ART	Female	45-54	Primary School	Widowed	Self-employed	No	No	No	No	No	No	No	Positive	Blood	Assisted	Negative	NA	NA	NA	NA
80	ART	Female	55+	No formal education	Widowed	Retired/Other	No	No	No	No	No	No	No	Positive	Blood	Assisted	Negative	NA	NA	NA	NA
81	ART	Female	25-34	Primary School	Married/In domestic partnership	Self-employed	No	No	No	No	No	No	No	Positive	Blood	Assisted	Negative	NA	NA	NA	NA
82	ART	Male	45-54	High School	Married/In domestic partnership	Self-employed	No	No	No	No	No	No	No	Positive	Oral	Assisted	Negative	NA	NA	NA	NA
83	ART	Female	25-34	Primary School	Married/In domestic partnership	Out of work	No	No	No	No	No	No	No	Positive	Blood	Assisted	Negative	NA	NA	NA	NA
84	ART	Female	35-44	High School	Married/In domestic partnership	Employed for wages	No	No	No	No	No	No	No	Positive	Blood	Assisted	Negative	NA	NA	NA	NA
85	ART	Female	45-54	High School	Married/In domestic partnership	Employed for wages	No	No	No	No	No	No	No	Positive	Blood	Assisted	Negative	NA	NA	NA	NA
86	ART	Female	35-44	Tertiary	Single, never married	Employed for wages	No	No	No	No	No	No	No	Positive	Blood	Assisted	Negative	NA	NA	NA	NA
87	ART	Female	35-44	Tertiary	Single, never married	Self-employed	No	No	No	No	No	No	No	Positive	Oral	Assisted	Negative	NA	NA	NA	NA
88	ART	Female	25-34	High School	Married/In domestic partnership	Out of work	No	No	No	No	No	No	No	Positive	Blood	Assisted	Negative	NA	NA	NA	NA
89	ART	Male	45-54	Primary School	Married/In domestic partnership	Employed for wages	No	No	No	No	No	No	No	Positive	Blood	Assisted	Negative	NA	NA	NA	NA
90	ART	Female	35-44	Primary School	Married/In domestic partnership	Retired/Other	No	No	No	No	No	No	No	Positive	Blood	Assisted	Negative	NA	NA	NA	NA
91	ART	Female	35-44	Primary School	Widowed	Retired/Other	No	No	No	No	No	No	No	Positive	Blood	Assisted	Negative	NA	NA	NA	NA
92	ART	Male	35-44	High School	Married/In domestic partnership	Employed for wages	No	No	No	No	No	No	No	Positive	Blood	Assisted	Negative	NA	NA	NA	NA
93	ART	Male	45-54	High School	Married/In domestic partnership	Employed for wages	No	No	No	No	No	No	No	Positive	Blood	Unassisted	Negative	NA	NA	NA	NA
94	ART	Male	35-44	Primary School	Married/In domestic partnership	Retired/Other	No	No	No	No	No	No	No	Positive	Blood	Assisted	Negative	NA	NA	NA	NA
95	ART	Female	45-54	Primary School	Married/In domestic partnership	Self-employed	No	No	No	No	No	No	No	Positive	Blood	Assisted	Negative	NA	NA	NA	NA
96	ART	Female	25-34	No formal education	Married/In domestic partnership	Retired/Other	No	No	No	No	No	No	No	Positive	Blood	Assisted	Negative	NA	NA	NA	NA
97	ART	Male	35-44	Tertiary	Single, never married	Out of work	No	No	No	No	No	No	No	Positive	Blood	Assisted	Negative	NA	NA	NA	NA
98	ART	Female	45-54	High School	Widowed	Self-employed	No	No	No	No	No	No	No	Positive	Blood	Unassisted	Negative	NA	NA	NA	NA
99	ART	Female	35-44	High School	Single, never married	Self-employed	No	No	No	No	No	No	No	Positive	Blood	Assisted	Negative	NA	NA	NA	NA
100	ART	Female	55+	No formal education	Widowed	Retired/Other	No	No	No	No	No	No	No	Positive	Blood	Assisted	Reactive	HCV RNA Detected	2023-07-13	3 months	Completed
101	ART	Female	25-34	Tertiary	Married/In domestic partnership	Self-employed	No	No	No	No	No	No	No	Positive	Blood	Assisted	Negative	NA	NA	NA	NA
102	ART	Female	35-44	No formal education	Married/In domestic partnership	Self-employed	No	No	No	No	No	No	No	Positive	Blood	Assisted	Negative	NA	NA	NA	NA
103	ART	Female	25-34	No formal education	Divorced/ Separated	Self-employed	No	No	No	No	No	No	No	Positive	Blood	Assisted	Negative	NA	NA	NA	NA
104	ART	Female	25-34	High School	Single, never married	Employed for wages	No	No	No	No	No	No	No	Positive	Oral	Assisted	Negative	NA	NA	NA	NA
105	ART	Male	45-54	High School	Married/In domestic partnership	Employed for wages	No	No	No	No	No	No	No	Positive	Oral	Assisted	Negative	NA	NA	NA	NA
106	ART	Female	45-54	High School	Widowed	Self-employed	No	No	No	No	No	No	No	Positive	Oral	Assisted	Negative	NA	NA	NA	NA
107	ART	Female	55+	No formal education	Widowed	Employed for wages	No	No	No	No	No	No	No	Positive	Oral	Assisted	Negative	NA	NA	NA	NA
108	ART	Female	35-44	High School	Married/In domestic partnership	Employed for wages	No	No	No	No	No	No	No	Positive	Oral	Assisted	Negative	NA	NA	NA	NA
109	ART	Female	45-54	Primary School	Married/In domestic partnership	Self-employed	No	No	No	No	No	No	No	Positive	Blood	Assisted	Negative	NA	NA	NA	NA
110	ART	Female	25-34	Primary School	Married/In domestic partnership	Self-employed	No	No	No	No	No	No	No	Positive	Blood	Assisted	Negative	NA	NA	NA	NA
111	ART	Male	55+	High School	Married/In domestic partnership	Self-employed	No	No	No	No	No	No	No	Positive	Oral	Assisted	Negative	NA	NA	NA	NA
112	ART	Female	25-34	Primary School	Married/In domestic partnership	Self-employed	No	No	No	No	No	No	No	Positive	Blood	Assisted	Negative	NA	NA	NA	NA
113	ART	Female	55+	No formal education	Married/In domestic partnership	Self-employed	No	No	No	No	No	No	No	Positive	Blood	Assisted	Negative	NA	NA	NA	NA
114	ART	Female	45-54	Primary School	Single, never married	Retired/Other	No	No	No	No	No	No	No	Positive	Blood	Assisted	Reactive	HCV RNA Detected	2023-07-25	6 months	Completed
115	ART	Female	25-34	Tertiary	Married/In domestic partnership	Employed for wages	No	No	No	No	No	No	No	Positive	Blood	Assisted	Negative	NA	NA	NA	NA
116	ART	Female	35-44	High School	Widowed	Out of work	No	No	No	No	No	No	No	Positive	Oral	Assisted	Negative	NA	NA	NA	NA
117	ART	Female	35-44	Tertiary	Widowed	Self-employed	No	No	No	No	No	No	No	Positive	Blood	Unassisted	Negative	NA	NA	NA	NA
118	ART	Female	55+	No formal education	Married/In domestic partnership	Self-employed	No	No	No	No	No	No	No	Positive	Blood	Assisted	Reactive	HCV RNA Detected	2023-07-17	3 months	Completed
119	ART	Female	45-54	Primary School	Married/In domestic partnership	Self-employed	No	No	No	No	No	No	No	Positive	Blood	Assisted	Negative	NA	NA	NA	NA
120	ART	Female	35-44	High School	Married/In domestic partnership	Self-employed	No	No	No	No	No	No	No	Positive	Oral	Assisted	Negative	NA	NA	NA	NA
121	ART	Female	55+	No formal education	Divorced/ Separated	Self-employed	No	No	No	No	No	No	No	Positive	Blood	Assisted	Negative	NA	NA	NA	NA
122	ART	Female	35-44	High School	Divorced/ Separated	Self-employed	No	No	No	No	No	No	No	Positive	Blood	Assisted	Negative	NA	NA	NA	NA
123	ART	Male	35-44	No formal education	Married/In domestic partnership	Self-employed	No	No	No	No	No	No	No	Positive	Oral	Assisted	Reactive	HCV RNA Detected	2023-07-18	3 months	Completed
124	ART	Female	45-54	Primary School	Divorced/ Separated	Self-employed	No	No	No	No	No	No	No	Positive	Oral	Assisted	Negative	NA	NA	NA	NA
125	ART	Female	25-34	Tertiary	Married/In domestic partnership	Self-employed	No	No	No	No	No	No	No	Positive	Oral	Assisted	Negative	NA	NA	NA	NA
126	ART	Female	18-24	High School	Divorced/ Separated	Self-employed	No	No	No	No	No	No	No	Positive	Blood	Assisted	Negative	NA	NA	NA	NA
127	ART	Female	45-54	Primary School	Widowed	Self-employed	No	No	No	No	No	No	No	Positive	Blood	Assisted	Negative	NA	NA	NA	NA
128	ART	Male	35-44	Primary School	Married/In domestic partnership	Retired/Other	No	No	No	No	No	No	No	Positive	Blood	Assisted	Reactive	HCV RNA Detected	2023-07-19	3 months	Completed
129	ART	Female	25-34	Primary School	Married/In domestic partnership	Self-employed	Yes	No	Yes	No	No	No	Yes	Positive	Blood	Assisted	Negative	NA	NA	NA	NA
130	ART	Female	25-34	High School	Married/In domestic partnership	Self-employed	No	No	No	No	No	No	No	Positive	Blood	Assisted	Negative	NA	NA	NA	NA
131	ART	Male	35-44	Tertiary	Married/In domestic partnership	Employed for wages	No	No	No	No	No	No	No	Positive	Blood	Assisted	Negative	NA	NA	NA	NA
132	ART	Male	55+	Tertiary	Married/In domestic partnership	Employed for wages	No	No	No	No	No	No	No	Positive	Oral	Assisted	Reactive	HCV RNA Undetected	NA	NA	NA
133	ART	Female	25-34	High School	Married/In domestic partnership	Self-employed	Yes	No	No	No	No	No	Yes	Positive	Blood	Assisted	Negative	NA	NA	NA	NA
134	ART	Female	35-44	Tertiary	Married/In domestic partnership	Self-employed	No	No	No	No	No	No	No	Positive	Oral	Assisted	Negative	NA	NA	NA	NA
135	ART	Female	35-44	High School	Widowed	Retired/Other	No	No	No	No	No	No	No	Positive	Blood	Assisted	Negative	NA	NA	NA	NA
136	ART	Female	35-44	No formal education	Widowed	Self-employed	No	No	No	No	No	No	No	Positive	Oral	Assisted	Negative	NA	NA	NA	NA
137	ART	Female	25-34	Primary School	Divorced/ Separated	Self-employed	No	No	No	No	No	No	No	Positive	Oral	Assisted	Reactive	HCV RNA Detected	2023-07-20	3 months	Completed
138	ART	Female	45-54	Primary School	Widowed	Self-employed	No	No	No	No	No	No	No	Positive	Blood	Assisted	Negative	NA	NA	NA	NA
139	ART	Female	55+	Primary School	Widowed	Retired/Other	No	No	No	No	No	No	No	Positive	Blood	Assisted	Reactive	HCV RNA Detected	2023-07-19	3 months	Completed
140	ART	Female	45-54	No formal education	Divorced/ Separated	Self-employed	No	No	No	No	No	No	No	Positive	Blood	Assisted	Reactive	HCV RNA Detected	2023-07-24	3 months	Completed
141	ART	Female	45-54	No formal education	Married/In domestic partnership	Retired/Other	No	No	No	No	No	No	No	Positive	Blood	Assisted	Negative	NA	NA	NA	NA
142	ART	Female	25-34	Primary School	Divorced/ Separated	Self-employed	No	No	No	No	No	No	No	Positive	Blood	Assisted	Negative	NA	NA	NA	NA
143	ART	Female	45-54	Primary School	Married/In domestic partnership	Self-employed	No	No	No	No	No	No	No	Positive	Blood	Assisted	Negative	NA	NA	NA	NA
144	ART	Female	35-44	Primary School	Widowed	Self-employed	No	No	No	No	No	No	No	Positive	Blood	Assisted	Negative	NA	NA	NA	NA
145	ART	Female	55+	Primary School	Married/In domestic partnership	Employed for wages	No	No	No	No	No	No	No	Positive	Blood	Assisted	Negative	NA	NA	NA	NA
146	ART	Female	25-34	Primary School	Married/In domestic partnership	Self-employed	No	No	No	No	No	No	No	Positive	Oral	Assisted	Negative	NA	NA	NA	NA
147	ART	Female	35-44	Primary School	Married/In domestic partnership	Out of work	No	No	No	No	No	No	No	Positive	Blood	Assisted	Negative	NA	NA	NA	NA
148	ART	Female	55+	Primary School	Widowed	Self-employed	No	No	No	No	No	No	No	Positive	Blood	Assisted	Negative	NA	NA	NA	NA
149	ART	Female	45-54	Tertiary	Divorced/ Separated	Out of work	No	No	No	No	No	No	No	Positive	Blood	Assisted	Negative	NA	NA	NA	NA
150	ART	Female	45-54	No formal education	Married/In domestic partnership	Self-employed	No	No	No	No	No	No	No	Positive	Blood	Assisted	Negative	NA	NA	NA	NA
151	ART	Female	25-34	Primary School	Married/In domestic partnership	Retired/Other	No	No	No	No	No	No	No	Positive	Blood	Assisted	Negative	NA	NA	NA	NA
152	ART	Female	25-34	High School	Married/In domestic partnership	Retired/Other	No	No	No	No	No	No	No	Positive	Blood	Assisted	Negative	NA	NA	NA	NA
153	ART	Female	35-44	Primary School	Married/In domestic partnership	Self-employed	No	No	No	No	No	No	No	Positive	Oral	Assisted	Negative	NA	NA	NA	NA
154	ART	Female	35-44	High School	Married/In domestic partnership	Retired/Other	No	No	No	No	No	No	No	Positive	Blood	Assisted	Negative	NA	NA	NA	NA
155	ART	Female	25-34	Primary School	Married/In domestic partnership	Retired/Other	No	No	No	No	No	No	No	Positive	Oral	Assisted	Reactive	HCV RNA Detected	2023-08-31	3 months	Completed
156	ART	Female	35-44	High School	Married/In domestic partnership	Employed for wages	No	No	No	No	No	No	No	Positive	Blood	Assisted	Negative	NA	NA	NA	NA
157	ART	Female	55+	No formal education	Married/In domestic partnership	Self-employed	No	No	No	No	No	No	No	Positive	Blood	Assisted	Negative	NA	NA	NA	NA
158	ART	Female	35-44	High School	Divorced/ Separated	Employed for wages	No	No	No	No	No	No	No	Positive	Blood	Assisted	Reactive	HCV RNA Undetected	NA	NA	NA
159	ART	Female	55+	No formal education	Widowed	Self-employed	No	No	No	No	No	No	No	Positive	Blood	Assisted	Negative	NA	NA	NA	NA
160	ART	Female	45-54	Primary School	Married/In domestic partnership	Retired/Other	No	No	No	No	No	No	No	Positive	Blood	Assisted	Negative	NA	NA	NA	NA
161	ART	Female	35-44	High School	Married/In domestic partnership	Out of work	No	No	No	No	No	No	No	Positive	Blood	Unassisted	Reactive	HCV RNA Detected	2023-07-28	3 months	Completed
162	ART	Male	18-24	High School	Single, never married	Student	No	No	No	No	No	No	No	Positive	Blood	Unassisted	Negative	NA	NA	NA	NA
163	ART	Female	35-44	Primary School	Married/In domestic partnership	Retired/Other	Yes	No	No	No	No	No	Yes	Positive	Blood	Assisted	Negative	NA	NA	NA	NA
164	ART	Female	45-54	No formal education	Widowed	Self-employed	No	No	No	No	No	No	No	Positive	Blood	Assisted	Negative	NA	NA	NA	NA
165	ART	Female	25-34	Primary School	Married/In domestic partnership	Retired/Other	No	No	No	No	No	No	No	Positive	Blood	Assisted	Negative	NA	NA	NA	NA
166	ART	Male	45-54	Primary School	Divorced/ Separated	Self-employed	No	No	No	No	No	No	No	Positive	Blood	Assisted	Negative	NA	NA	NA	NA
167	ART	Male	35-44	Primary School	Married/In domestic partnership	Employed for wages	No	No	No	No	No	No	No	Positive	Blood	Assisted	Negative	NA	NA	NA	NA
168	ART	Female	45-54	Tertiary	Widowed	Employed for wages	No	No	No	No	No	No	No	Positive	Blood	Assisted	Negative	NA	NA	NA	NA
169	ART	Female	35-44	Primary School	Married/In domestic partnership	Self-employed	No	No	No	No	No	No	No	Positive	Oral	Assisted	Reactive	HCV RNA Detected	2023-07-28	3 months	Completed
170	ART	Female	45-54	Primary School	Widowed	Self-employed	No	No	No	No	No	No	No	Positive	Blood	Assisted	Negative	NA	NA	NA	NA
171	ART	Female	35-44	No formal education	Widowed	Self-employed	No	No	No	No	No	No	No	Positive	Blood	Assisted	Negative	NA	NA	NA	NA
172	ART	Male	35-44	High School	Married/In domestic partnership	Retired/Other	No	No	No	No	No	No	No	Positive	Oral	Assisted	Negative	NA	NA	NA	NA
173	ART	Male	45-54	Primary School	Married/In domestic partnership	Employed for wages	No	No	No	No	NA	No	No	Positive	Blood	Assisted	Negative	NA	NA	NA	NA
174	ART	Female	55+	No formal education	Widowed	Self-employed	No	No	No	No	No	No	No	Positive	Blood	Assisted	Reactive	HCV RNA Detected	2023-07-31	3 months	Completed
175	ART	Female	35-44	No formal education	Divorced/ Separated	Self-employed	No	No	No	No	No	No	No	Positive	Blood	Assisted	Negative	NA	NA	NA	NA
176	ART	Female	35-44	Primary School	Divorced/ Separated	Self-employed	No	No	No	No	No	No	No	Positive	Blood	Assisted	Negative	NA	NA	NA	NA
177	ART	Female	18-24	High School	Single, never married	Self-employed	Yes	No	No	No	No	No	Yes	Positive	Blood	Unassisted	Negative	NA	NA	NA	NA
178	ART	Female	35-44	High School	Married/In domestic partnership	Self-employed	No	No	No	No	No	No	No	Positive	Blood	Assisted	Negative	NA	NA	NA	NA
179	ART	Female	35-44	Primary School	Widowed	Self-employed	No	No	No	No	No	No	No	Positive	Blood	Assisted	Negative	NA	NA	NA	NA
180	ART	Female	35-44	No formal education	Widowed	Self-employed	No	No	No	No	No	No	No	Positive	Blood	Assisted	Negative	NA	NA	NA	NA
181	ART	Male	35-44	High School	Married/In domestic partnership	Employed for wages	No	No	No	No	No	No	No	Positive	Oral	Assisted	Negative	NA	NA	NA	NA
182	ART	Female	35-44	Primary School	Widowed	Employed for wages	No	No	No	No	No	No	No	Positive	Oral	Assisted	Negative	NA	NA	NA	NA
183	ART	Female	35-44	Primary School	Widowed	Self-employed	No	No	No	No	No	No	No	Positive	Oral	Assisted	Negative	NA	NA	NA	NA
184	ART	Female	25-34	Tertiary	Married/In domestic partnership	Employed for wages	No	No	No	No	No	No	No	Positive	Oral	Assisted	Negative	NA	NA	NA	NA
185	ART	Female	25-34	High School	Married/In domestic partnership	Self-employed	No	No	No	No	No	No	No	Positive	Oral	Assisted	Negative	NA	NA	NA	NA
186	ART	Female	18-24	Primary School	Single, never married	Self-employed	No	No	No	No	No	No	No	Positive	Blood	Assisted	Negative	NA	NA	NA	NA
187	ART	Female	55+	No formal education	Widowed	Retired/Other	No	No	No	No	No	No	No	Positive	Blood	Assisted	Negative	NA	NA	NA	NA
188	ART	Female	18-24	High School	Single, never married	Employed for wages	No	No	No	No	No	No	No	Positive	Blood	Assisted	Negative	NA	NA	NA	NA
189	ART	Female	45-54	No formal education	Widowed	Retired/Other	No	No	No	No	No	No	No	Positive	Blood	Assisted	Reactive	HCV RNA Detected	44993	3 months	Completed
190	ART	Female	55+	No formal education	Widowed	Retired/Other	No	No	No	No	No	No	No	Positive	Oral	Assisted	Negative	NA	NA	NA	NA
191	ART	Female	18-24	Tertiary	Single, never married	Student	No	No	No	No	No	No	No	Positive	Oral	Assisted	Negative	NA	NA	NA	NA
192	ART	Female	35-44	Primary School	Married/In domestic partnership	Retired/Other	No	No	No	No	No	No	No	Positive	Oral	Assisted	Negative	NA	NA	NA	NA
193	ART	Female	45-54	No formal education	Widowed	Self-employed	No	No	No	No	No	No	No	Positive	Blood	Assisted	Negative	NA	NA	NA	NA
194	ART	Female	35-44	Primary School	Divorced/ Separated	Self-employed	No	No	No	No	No	No	No	Positive	Blood	Assisted	Negative	NA	NA	NA	NA
195	ART	Male	45-54	Tertiary	Married/In domestic partnership	Employed for wages	No	No	No	No	NA	No	No	Positive	Oral	Unassisted	Negative	NA	NA	NA	NA
196	ART	Female	35-44	No formal education	Married/In domestic partnership	Retired/Other	No	No	No	No	No	No	No	Positive	Blood	Assisted	Negative	NA	NA	NA	NA
197	ART	Female	35-44	High School	Married/In domestic partnership	Self-employed	No	No	No	No	No	No	No	Positive	Blood	Assisted	Negative	NA	NA	NA	NA
198	ART	Female	35-44	No formal education	Divorced/ Separated	Retired/Other	No	No	No	No	No	No	No	Positive	Blood	Assisted	Negative	NA	NA	NA	NA
199	ART	Female	45-54	Primary School	Divorced/ Separated	Self-employed	No	No	No	No	No	No	No	Positive	Oral	Assisted	Reactive	HCV RNA Detected	45024	3 months	Completed
200	ART	Female	35-44	Tertiary	Married/In domestic partnership	Self-employed	No	No	No	No	No	No	No	Positive	Blood	Assisted	Negative	NA	NA	NA	NA
201	ART	Female	55+	No formal education	Married/In domestic partnership	Self-employed	No	No	No	No	No	No	No	Positive	Blood	Assisted	Negative	NA	NA	NA	NA
202	ART	Female	25-34	High School	Married/In domestic partnership	Retired/Other	No	No	No	No	No	No	No	Positive	Oral	Assisted	Reactive	HCV RNA Detected	45115	3 months	Completed
203	ART	Female	35-44	Tertiary	Married/In domestic partnership	Employed for wages	No	No	No	No	No	No	No	Positive	Blood	Assisted	Negative	NA	NA	NA	NA
204	ART	Female	25-34	Primary School	Widowed	Self-employed	No	No	No	No	No	No	No	Positive	Oral	Assisted	Negative	NA	NA	NA	NA
205	ART	Female	45-54	No formal education	Divorced/ Separated	Retired/Other	No	No	No	No	No	No	No	Positive	Oral	Assisted	Reactive	HCV RNA Detected	45115	3 months	Completed
206	ART	Female	25-34	High School	Married/In domestic partnership	Retired/Other	No	No	No	No	No	No	No	Positive	Blood	Assisted	Reactive	HCV RNA Detected	45115	3 months	Completed
207	ART	Female	55+	Primary School	Married/In domestic partnership	Retired/Other	Yes	No	No	No	No	No	Yes	Positive	Blood	Assisted	Reactive	HCV RNA Detected	45146	3 months	Completed
208	ART	Female	45-54	No formal education	Married/In domestic partnership	Employed for wages	No	No	No	No	No	No	No	Positive	Blood	Assisted	Negative	NA	NA	NA	NA
209	ART	Female	55+	No formal education	Widowed	Self-employed	No	No	No	No	No	No	No	Positive	Blood	Assisted	Negative	NA	NA	NA	NA
210	ART	Male	35-44	High School	Married/In domestic partnership	Retired/Other	No	No	No	No	No	No	No	Positive	Blood	Assisted	Negative	NA	NA	NA	NA
211	ART	Female	35-44	Primary School	Married/In domestic partnership	Retired/Other	No	No	No	No	No	No	No	Positive	Blood	Assisted	Negative	NA	NA	NA	NA
212	ART	Female	25-34	Primary School	Married/In domestic partnership	Out of work	No	No	No	No	No	No	No	Positive	Blood	Assisted	Negative	NA	NA	NA	NA
213	ART	Female	55+	No formal education	Divorced/ Separated	Retired/Other	No	No	No	No	No	No	No	Positive	Oral	Assisted	Negative	NA	NA	NA	NA
214	ART	Female	35-44	No formal education	Married/In domestic partnership	Retired/Other	No	No	No	No	No	No	No	Positive	Oral	Assisted	Negative	NA	NA	NA	NA
215	ART	Female	55+	Tertiary	Widowed	Employed for wages	No	No	No	No	No	No	No	Positive	Oral	Assisted	Negative	NA	NA	NA	NA
216	ART	Female	25-34	Primary School	Divorced/ Separated	Self-employed	No	No	No	No	No	No	No	Positive	Blood	Assisted	Negative	NA	NA	NA	NA
217	ART	Female	35-44	Tertiary	Single, never married	Employed for wages	No	No	No	No	No	No	No	Positive	Oral	Unassisted	Negative	NA	NA	NA	NA
218	ART	Female	35-44	High School	Married/In domestic partnership	Self-employed	No	No	No	No	No	No	No	Positive	Oral	Assisted	Reactive	HCV RNA Detected	2023-08-15	3 months	Completed
219	ART	Female	18-24	High School	Widowed	Self-employed	No	No	No	No	No	No	No	Positive	Oral	Assisted	Negative	NA	NA	NA	NA
220	ART	Female	35-44	High School	Single, never married	Self-employed	No	No	No	No	No	No	No	Positive	Blood	Assisted	Negative	NA	NA	NA	NA
221	ART	Female	45-54	No formal education	Widowed	Retired/Other	No	No	No	No	No	No	No	Positive	Oral	Assisted	Negative	NA	NA	NA	NA
222	ART	Female	25-34	No formal education	Widowed	Self-employed	No	No	No	No	No	No	No	Positive	Blood	Assisted	Negative	NA	NA	NA	NA
223	ART	Female	35-44	Primary School	Married/In domestic partnership	Self-employed	No	No	No	No	No	No	No	Positive	Blood	Assisted	Reactive	HCV RNA Undetected	NA	NA	NA
224	ART	Female	25-34	High School	Married/In domestic partnership	Employed for wages	No	No	No	No	No	No	No	Positive	Oral	Assisted	Negative	NA	NA	NA	NA
225	ART	Male	18-24	High School	Single, never married	Student	No	No	No	No	No	No	No	Positive	Oral	Unassisted	Negative	NA	NA	NA	NA
226	ART	Female	35-44	High School	Single, never married	Self-employed	No	No	No	No	No	No	No	Positive	Blood	Assisted	Negative	NA	NA	NA	NA
227	ART	Female	18-24	High School	Single, never married	Self-employed	No	No	No	No	No	No	No	Positive	Blood	Assisted	Negative	NA	NA	NA	NA
228	ART	Female	35-44	High School	Married/In domestic partnership	Self-employed	No	No	No	No	No	No	No	Positive	Blood	Assisted	Negative	NA	NA	NA	NA
229	ART	Female	25-34	High School	Married/In domestic partnership	Self-employed	No	No	No	No	No	No	No	Positive	Oral	Assisted	Negative	NA	NA	NA	NA
230	ART	Female	45-54	Primary School	Married/In domestic partnership	Retired/Other	No	No	No	No	No	No	No	Positive	Blood	Assisted	Reactive	HCV RNA Detected	2023-08-15	3 months	Completed
231	ART	Female	35-44	High School	Widowed	Self-employed	No	No	No	No	No	No	No	Positive	Blood	Assisted	Negative	NA	NA	NA	NA
232	ART	Male	45-54	Primary School	Married/In domestic partnership	Self-employed	No	No	No	No	No	No	No	Positive	Blood	Assisted	Negative	NA	NA	NA	NA
233	ART	Female	45-54	High School	Widowed	Employed for wages	No	No	No	No	No	No	No	Positive	Oral	Assisted	Negative	NA	NA	NA	NA
234	ART	Female	35-44	Tertiary	Single, never married	Employed for wages	No	No	No	No	No	No	No	Positive	Oral	Unassisted	Negative	NA	NA	NA	NA
235	ART	Female	45-54	Tertiary	Widowed	Employed for wages	No	No	No	No	No	No	No	Positive	Oral	Assisted	Negative	NA	NA	NA	NA
236	ART	Female	35-44	Tertiary	Single, never married	Employed for wages	No	No	No	No	No	No	No	Positive	Oral	Assisted	Negative	NA	NA	NA	NA
237	ART	Female	18-24	High School	Married/In domestic partnership	Self-employed	No	No	No	No	No	No	No	Positive	Oral	Assisted	Negative	NA	NA	NA	NA
238	ART	Female	35-44	High School	Married/In domestic partnership	Retired/Other	No	No	No	No	No	No	No	Positive	Blood	Assisted	Negative	NA	NA	NA	NA
239	ART	Female	18-24	Primary School	Married/In domestic partnership	Out of work	No	No	No	No	No	No	No	Positive	Blood	Assisted	Reactive	HCV RNA Undetected	NA	NA	NA
240	ART	Female	25-34	Tertiary	Married/In domestic partnership	Self-employed	No	No	No	No	No	No	No	Positive	Blood	Assisted	Negative	NA	NA	NA	NA
241	ART	Female	35-44	Primary School	Single, never married	Self-employed	No	No	No	No	No	No	No	Positive	Blood	Assisted	Reactive	HCV RNA Detected	2023-08-17	3 months	Completed
242	ART	Female	35-44	Primary School	Single, never married	Self-employed	No	No	No	No	No	No	No	Positive	Blood	Assisted	Negative	NA	NA	NA	NA
243	ART	Female	25-34	Primary School	Divorced/ Separated	Retired/Other	No	No	No	No	No	No	No	Positive	Oral	Assisted	Negative	NA	NA	NA	NA
244	ART	Female	25-34	Primary School	Married/In domestic partnership	Self-employed	No	No	No	No	No	No	No	Positive	Blood	Assisted	Negative	NA	NA	NA	NA
245	ART	Female	45-54	Primary School	Widowed	Retired/Other	No	No	No	No	No	No	No	Positive	Blood	Assisted	Negative	NA	NA	NA	NA
246	ART	Male	35-44	High School	Married/In domestic partnership	Retired/Other	No	No	No	No	No	No	No	Positive	Blood	Assisted	Negative	NA	NA	NA	NA
247	ART	Female	35-44	Primary School	Married/In domestic partnership	Retired/Other	No	No	No	No	No	No	No	Positive	Blood	Assisted	Negative	NA	NA	NA	NA
248	ART	Female	45-54	Primary School	Widowed	Retired/Other	No	No	No	No	No	No	No	Positive	Blood	Assisted	Reactive	HCV RNA Detected	2023-09-28	3 months	Completed
249	ART	Male	18-24	High School	Single, never married	Self-employed	No	No	No	No	No	No	No	Positive	Blood	Assisted	Negative	NA	NA	NA	NA
250	ART	Male	45-54	High School	Married/In domestic partnership	Retired/Other	No	No	No	No	No	No	No	Positive	Oral	Assisted	Negative	NA	NA	NA	NA
251	ART	Female	25-34	Primary School	Married/In domestic partnership	Retired/Other	No	No	No	No	No	No	No	Positive	Oral	Assisted	Negative	NA	NA	NA	NA
252	ART	Female	25-34	Primary School	Married/In domestic partnership	Retired/Other	No	No	No	No	No	No	No	Positive	Blood	Assisted	Negative	NA	NA	NA	NA
253	ART	Female	45-54	Primary School	Divorced/ Separated	Retired/Other	No	No	No	No	No	No	No	Positive	Oral	Assisted	Negative	NA	NA	NA	NA
254	ART	Female	35-44	Tertiary	Married/In domestic partnership	Employed for wages	No	No	No	No	No	No	No	Positive	Blood	Assisted	Negative	NA	NA	NA	NA
255	ART	Male	55+	Primary School	Married/In domestic partnership	Employed for wages	No	No	No	No	No	No	No	Positive	Blood	Assisted	Negative	NA	NA	NA	NA
256	ART	Male	45-54	High School	Married/In domestic partnership	Self-employed	No	No	No	No	No	No	No	Positive	Blood	Assisted	Reactive	HCV RNA Detected	45055	3 months	Completed
257	ART	Male	45-54	High School	Married/In domestic partnership	Employed for wages	No	No	No	No	No	No	No	Positive	Blood	Assisted	Reactive	HCV RNA Undetected	NA	NA	NA
258	ART	Female	25-34	Tertiary	Single, never married	Student	No	No	No	No	No	No	No	Positive	Blood	Assisted	Negative	NA	NA	NA	NA
259	ART	Female	25-34	Primary School	Single, never married	Self-employed	No	No	No	No	No	No	No	Positive	Oral	Assisted	Negative	NA	NA	NA	NA
260	ART	Female	35-44	Primary School	Widowed	Self-employed	No	No	No	No	No	No	No	Positive	Blood	Assisted	Negative	NA	NA	NA	NA
261	ART	Female	45-54	No formal education	Widowed	Retired/Other	No	No	No	No	No	No	No	Positive	Blood	Assisted	Reactive	HCV RNA Detected	2023-08-23	6 months	Completed
262	ART	Female	18-24	High School	Married/In domestic partnership	Out of work	No	No	No	No	No	No	No	Positive	Oral	Assisted	Negative	NA	NA	NA	NA
263	ART	Female	35-44	No formal education	Divorced/ Separated	Self-employed	No	No	No	No	No	No	No	Positive	Blood	Assisted	Negative	NA	NA	NA	NA
264	ART	Female	35-44	Primary School	Married/In domestic partnership	Retired/Other	No	No	No	No	No	No	No	Positive	Blood	Assisted	Negative	NA	NA	NA	NA
265	ART	Female	35-44	High School	Divorced/ Separated	Self-employed	No	No	No	No	No	No	No	Positive	Blood	Assisted	Negative	NA	NA	NA	NA
266	ART	Female	45-54	Primary School	Married/In domestic partnership	Self-employed	No	No	No	No	No	No	No	Positive	Blood	Assisted	Negative	NA	NA	NA	NA
267	ART	Female	45-54	Primary School	Married/In domestic partnership	Self-employed	No	No	No	No	No	No	No	Positive	Blood	Assisted	Reactive	HCV RNA Detected	2923-09-20	3 months	Completed
268	ART	Female	25-34	Tertiary	Single, never married	Retired/Other	No	No	No	No	No	No	No	Positive	Blood	Assisted	Negative	NA	NA	NA	NA
269	ART	Female	35-44	High School	Married/In domestic partnership	Retired/Other	No	No	No	No	NA	No	No	Positive	Blood	Assisted	Reactive	HCV RNA Detected	45239	3 months	Completed
270	ART	Female	55+	No formal education	Widowed	Retired/Other	No	No	No	No	No	No	No	Positive	Oral	Assisted	Negative	NA	NA	NA	NA
271	ART	Female	55+	No formal education	Widowed	Self-employed	No	No	No	No	No	No	No	Positive	Oral	Assisted	Negative	NA	NA	NA	NA
272	ART	Female	18-24	High School	Single, never married	Student	No	No	No	No	No	No	No	Positive	Oral	Unassisted	Negative	NA	NA	NA	NA
273	ART	Male	45-54	High School	Married/In domestic partnership	Employed for wages	No	No	No	No	No	No	No	Positive	Blood	Assisted	Reactive	HCV RNA Detected	45116	3 months	Completed
274	ART	Female	45-54	Tertiary	Widowed	Employed for wages	No	No	No	No	No	No	No	Positive	Oral	Unassisted	Negative	NA	NA	NA	NA
275	ART	Female	35-44	Primary School	Divorced/ Separated	Retired/Other	No	No	No	No	No	No	No	Positive	Blood	Assisted	Negative	NA	NA	NA	NA
276	ART	Male	45-54	Tertiary	Married/In domestic partnership	Employed for wages	No	No	No	No	No	No	No	Positive	Blood	Assisted	Negative	NA	NA	NA	NA
277	ART	Male	35-44	High School	Married/In domestic partnership	Self-employed	No	No	No	No	No	No	No	Positive	Blood	Assisted	Negative	NA	NA	NA	NA
278	ART	Male	45-54	Primary School	Married/In domestic partnership	Retired/Other	No	No	No	No	No	No	No	Positive	Oral	Assisted	Negative	NA	NA	NA	NA
279	ART	Female	25-34	Tertiary	Married/In domestic partnership	Employed for wages	No	No	No	No	No	No	No	Positive	Blood	Unassisted	Negative	NA	NA	NA	NA
280	ART	Female	55+	No formal education	Widowed	Out of work	No	No	No	No	No	No	No	Positive	Oral	Assisted	Reactive	HCV RNA Detected	45055	3 months	Completed
281	ART	Female	25-34	No formal education	Married/In domestic partnership	Self-employed	No	No	No	No	No	No	No	Positive	Blood	Assisted	Negative	NA	NA	NA	NA
282	ART	Male	45-54	Primary School	Widowed	Employed for wages	No	No	No	No	No	No	No	Positive	Oral	Assisted	Reactive	HCV RNA Detected	45055	3 months	Completed
283	ART	Female	25-34	Primary School	Married/In domestic partnership	Retired/Other	No	No	No	No	No	No	No	Positive	Oral	Unassisted	Reactive	HCV RNA Detected	45055	3 months	Completed
284	ART	Male	35-44	Primary School	Married/In domestic partnership	Self-employed	No	No	No	No	No	No	No	Positive	Blood	Assisted	Negative	NA	NA	NA	NA
285	ART	Female	25-34	Primary School	Married/In domestic partnership	Self-employed	No	No	No	No	No	No	No	Positive	Blood	Assisted	Negative	NA	NA	NA	NA
286	ART	Female	35-44	Primary School	Married/In domestic partnership	Self-employed	No	No	No	No	No	No	No	Positive	Blood	Assisted	Reactive	HCV RNA Undetected	NA	NA	NA
287	ART	Female	35-44	Primary School	Divorced/ Separated	Self-employed	No	No	No	No	No	No	No	Positive	Blood	Assisted	Negative	NA	NA	NA	NA
288	ART	Female	45-54	No formal education	Married/In domestic partnership	Retired/Other	No	No	No	No	No	No	No	Positive	Oral	Assisted	Negative	NA	NA	NA	NA
289	ART	Female	55+	No formal education	Widowed	Out of work	No	No	No	No	No	No	No	Positive	Blood	Assisted	Negative	NA	NA	NA	NA
290	ART	Female	45-54	High School	Widowed	Self-employed	No	No	No	No	No	No	No	Positive	Blood	Unassisted	Negative	NA	NA	NA	NA
291	ART	Female	45-54	Tertiary	Married/In domestic partnership	Employed for wages	No	No	No	No	NA	No	No	Positive	Blood	Unassisted	Negative	NA	NA	NA	NA
292	ART	Male	45-54	Tertiary	Single, never married	Student	No	No	No	No	No	No	No	Positive	Blood	Unassisted	Negative	NA	NA	NA	NA
293	ART	Female	35-44	No formal education	Married/In domestic partnership	Retired/Other	No	No	No	No	No	No	No	Positive	Blood	Assisted	Negative	NA	NA	NA	NA
294	ART	Female	45-54	No formal education	Married/In domestic partnership	Retired/Other	No	No	No	No	No	No	No	Positive	Oral	Unassisted	Negative	NA	NA	NA	NA
295	ART	Female	35-44	No formal education	Divorced/ Separated	Retired/Other	No	No	No	No	No	No	No	Positive	Blood	Unassisted	Negative	NA	NA	NA	NA
296	ART	Male	45-54	High School	Married/In domestic partnership	Employed for wages	No	No	No	No	No	No	No	Positive	Blood	Unassisted	Negative	NA	NA	NA	NA
297	ART	Female	35-44	Primary School	Married/In domestic partnership	Self-employed	No	No	No	No	No	No	No	Positive	Oral	Assisted	Negative	NA	NA	NA	NA
298	ART	Female	35-44	Primary School	Widowed	Employed for wages	No	No	No	No	No	No	No	Positive	Blood	Unassisted	Negative	NA	NA	NA	NA
299	ART	Female	55+	No formal education	Widowed	Self-employed	No	No	No	No	No	No	No	Positive	Oral	Assisted	Negative	NA	NA	NA	NA
300	ART	Female	45-54	No formal education	Widowed	Retired/Other	No	No	No	No	No	No	No	Positive	Blood	Unassisted	Negative	NA	NA	NA	NA
301	ART	Female	45-54	High School	Married/In domestic partnership	Retired/Other	No	No	No	No	No	No	No	Positive	Oral	Unassisted	Negative	NA	NA	NA	NA
302	ART	Male	35-44	Tertiary	Single, never married	Out of work	No	No	No	No	No	No	No	Positive	Blood	Unassisted	Negative	NA	NA	NA	NA
303	ART	Female	25-34	High School	Single, never married	Student	No	No	No	No	No	No	No	Positive	Blood	Unassisted	Negative	NA	NA	NA	NA
304	ART	Female	35-44	Primary School	Married/In domestic partnership	Retired/Other	No	No	No	No	No	No	No	Positive	Oral	Assisted	Negative	NA	NA	NA	NA
305	ART	Female	45-54	Primary School	Widowed	Self-employed	No	No	No	No	No	No	No	Positive	Blood	Assisted	Negative	NA	NA	NA	NA
306	ART	Male	55+	High School	Married/In domestic partnership	Retired/Other	No	No	No	No	No	No	No	Positive	Oral	Assisted	Negative	NA	NA	NA	NA
307	ART	Male	55+	No formal education	Divorced/ Separated	Retired/Other	No	No	No	No	No	No	No	Positive	Blood	Assisted	Reactive	HCV RNA Detected	45239	3 months	Completed
308	ART	Female	25-34	High School	Single, never married	Self-employed	No	No	No	No	No	No	No	Positive	Blood	Unassisted	Negative	NA	NA	NA	NA
309	ART	Female	45-54	Primary School	Married/In domestic partnership	Self-employed	No	No	No	No	No	No	No	Positive	Blood	Unassisted	Negative	NA	NA	NA	NA
310	ART	Male	35-44	Primary School	Single, never married	Retired/Other	No	No	No	No	No	No	No	Positive	Oral	Assisted	Negative	NA	NA	NA	NA
311	ART	Female	25-34	Primary School	Married/In domestic partnership	Retired/Other	No	No	No	No	No	No	No	Positive	Blood	Assisted	Negative	NA	NA	NA	NA
312	ART	Female	35-44	Primary School	Widowed	Self-employed	No	No	No	No	No	No	No	Positive	Oral	Assisted	Negative	NA	NA	NA	NA
313	ART	Female	45-54	Primary School	Single, never married	Employed for wages	No	No	No	No	No	No	No	Positive	Oral	Assisted	Reactive	HCV RNA Detected	2023-09-22	3 months	Completed
314	ART	Female	25-34	High School	Married/In domestic partnership	Retired/Other	No	No	No	No	No	No	No	Positive	Oral	Unassisted	Reactive	HCV RNA Detected	45184	6 months	Completed
315	ART	Female	25-34	High School	Married/In domestic partnership	Retired/Other	No	No	No	No	No	No	No	Positive	Blood	Unassisted	Reactive	HCV RNA Detected	NA	NA	NA
316	ART	Male	18-24	Tertiary	Single, never married	Self-employed	No	No	No	No	No	No	No	Positive	Blood	Unassisted	Negative	NA	NA	NA	NA
317	ART	Male	35-44	Primary School	Married/In domestic partnership	Self-employed	No	No	No	No	No	No	No	Positive	Oral	Unassisted	Negative	NA	NA	NA	NA
318	ART	Female	35-44	No formal education	Widowed	Retired/Other	No	No	No	No	No	No	No	Positive	Oral	Assisted	Negative	NA	NA	NA	NA
319	ART	Male	35-44	High School	Married/In domestic partnership	Retired/Other	No	No	No	No	No	No	No	Positive	Blood	Assisted	Negative	NA	NA	NA	NA
320	ART	Female	45-54	No formal education	Widowed	Self-employed	No	No	No	No	No	No	No	Positive	Oral	Assisted	Negative	NA	NA	NA	NA
321	ART	Female	35-44	Primary School	Married/In domestic partnership	Retired/Other	No	No	No	No	No	No	No	Positive	Blood	Assisted	Negative	NA	NA	NA	NA
322	ART	Female	18-24	High School	Married/In domestic partnership	Self-employed	No	No	No	No	No	No	No	Positive	Blood	Unassisted	Negative	NA	NA	NA	NA
323	ART	Male	55+	High School	Married/In domestic partnership	Retired/Other	No	No	No	No	No	No	No	Positive	Blood	Assisted	Reactive	HCV RNA Detected	2023-09-18	3 months	Completed
324	ART	Male	35-44	Tertiary	Married/In domestic partnership	Employed for wages	No	No	No	No	No	No	No	Positive	Oral	Unassisted	Negative	NA	NA	NA	NA
325	ART	Female	25-34	Tertiary	Married/In domestic partnership	Employed for wages	No	No	No	No	No	No	No	Positive	Oral	Unassisted	Negative	NA	NA	NA	NA
326	ART	Female	25-34	No formal education	Married/In domestic partnership	Self-employed	No	No	No	No	NA	No	No	Positive	Oral	Unassisted	Negative	NA	NA	NA	NA
327	ART	Male	45-54	High School	Married/In domestic partnership	Retired/Other	No	No	No	No	No	No	No	Positive	Blood	Assisted	Negative	NA	NA	NA	NA
328	ART	Female	35-44	Primary School	Divorced/ Separated	Employed for wages	No	No	No	No	No	No	No	Positive	Blood	Assisted	Negative	NA	NA	NA	NA
329	ART	Male	35-44	Primary School	Married/In domestic partnership	Retired/Other	No	No	No	No	No	No	No	Positive	Blood	Unassisted	Negative	NA	NA	NA	NA
330	ART	Male	25-34	Primary School	Married/In domestic partnership	Self-employed	No	No	No	No	No	No	No	Positive	Blood	Unassisted	Reactive	HCV RNA Detected	2023-09-22	3 months	Completed
331	ART	Female	35-44	High School	Married/In domestic partnership	Self-employed	No	No	No	No	No	No	No	Positive	Oral	Unassisted	Negative	NA	NA	NA	NA
332	ART	Male	45-54	High School	Married/In domestic partnership	Retired/Other	No	No	No	No	No	No	No	Positive	Oral	Unassisted	Negative	NA	NA	NA	NA
333	ART	Female	25-34	High School	Married/In domestic partnership	Self-employed	No	No	No	No	No	No	No	Positive	Blood	Unassisted	Negative	NA	NA	NA	NA
334	ART	Female	25-34	High School	Married/In domestic partnership	Self-employed	No	No	No	No	No	No	No	Positive	Oral	Assisted	Negative	NA	NA	NA	NA
335	ART	Female	45-54	Primary School	Married/In domestic partnership	Retired/Other	No	No	No	No	No	No	No	Positive	Blood	Assisted	Reactive	HCV RNA Detected	2023-09-22	3 months	Completed
336	ART	Male	55+	High School	Married/In domestic partnership	Retired/Other	No	No	No	No	No	No	No	Positive	Blood	Unassisted	Negative	NA	NA	NA	NA
337	ART	Female	35-44	Primary School	Married/In domestic partnership	Retired/Other	No	No	No	No	No	No	No	Positive	Blood	Assisted	Negative	NA	NA	NA	NA
338	ART	Female	35-44	Tertiary	Divorced/ Separated	Employed for wages	No	No	No	No	No	No	No	Positive	Blood	Assisted	Negative	NA	NA	NA	NA
339	ART	Female	45-54	Primary School	Widowed	Retired/Other	No	No	No	No	No	No	No	Positive	Blood	Assisted	Reactive	HCV RNA Undetected	NA	NA	NA
340	ART	Female	45-54	High School	Married/In domestic partnership	Retired/Other	No	No	No	No	No	No	No	Positive	Oral	Assisted	Negative	NA	NA	NA	NA
341	ART	Female	35-44	Primary School	Married/In domestic partnership	Retired/Other	No	No	No	No	No	No	No	Positive	Oral	Unassisted	Negative	NA	NA	NA	NA
342	ART	Female	55+	No formal education	Widowed	Self-employed	No	No	No	No	No	No	No	Positive	Blood	Assisted	Negative	NA	NA	NA	NA
343	ART	Female	55+	No formal education	Widowed	Out of work	No	No	No	No	No	No	No	Positive	Blood	Assisted	Negative	NA	NA	NA	NA
344	ART	Female	55+	Primary School	Married/In domestic partnership	Employed for wages	No	No	No	No	No	No	No	Positive	Oral	Assisted	Negative	NA	NA	NA	NA
345	ART	Female	35-44	Tertiary	Married/In domestic partnership	Employed for wages	No	No	No	No	No	No	No	Positive	Blood	Unassisted	Negative	NA	NA	NA	NA
346	ART	Male	25-34	Primary School	Married/In domestic partnership	Retired/Other	No	No	No	No	No	No	No	Positive	Oral	Unassisted	Negative	NA	NA	NA	NA
347	ART	Female	25-34	Primary School	Married/In domestic partnership	Retired/Other	No	No	No	No	No	No	No	Positive	Blood	Unassisted	Negative	NA	NA	NA	NA
348	ART	Female	25-34	Primary School	Divorced/ Separated	Self-employed	No	No	No	No	No	No	No	Positive	Oral	Unassisted	Reactive	HCV RNA Detected	2023-09-22	3 months	Completed
349	ART	Female	45-54	No formal education	Widowed	Retired/Other	No	No	No	No	No	No	No	Positive	Blood	Assisted	Negative	NA	NA	NA	NA
350	ART	Female	35-44	Tertiary	Married/In domestic partnership	Employed for wages	No	No	No	No	No	No	No	Positive	Blood	Unassisted	Negative	NA	NA	NA	NA
351	ART	Male	18-24	High School	Single, never married	Self-employed	No	No	No	No	No	No	No	Positive	Blood	Unassisted	Negative	NA	NA	NA	NA
352	ART	Female	45-54	Primary School	Widowed	Self-employed	No	No	No	No	No	No	No	Positive	Oral	Unassisted	Negative	NA	NA	NA	NA
353	ART	Female	45-54	Tertiary	Married/In domestic partnership	Employed for wages	No	No	No	No	No	No	No	Positive	Oral	Assisted	Negative	NA	NA	NA	NA
354	ART	Female	35-44	Primary School	Widowed	Retired/Other	No	No	No	No	No	No	No	Positive	Oral	Unassisted	Negative	NA	NA	NA	NA
355	ART	Female	35-44	High School	Divorced/ Separated	Self-employed	No	No	No	No	No	No	No	Positive	Oral	Unassisted	Negative	NA	NA	NA	NA
356	ART	Female	25-34	Primary School	Married/In domestic partnership	Self-employed	No	No	No	No	No	No	No	Positive	Oral	Unassisted	Negative	NA	NA	NA	NA
357	ART	Female	55+	High School	Widowed	Self-employed	No	No	No	No	No	No	No	Positive	Blood	Assisted	Negative	NA	NA	NA	NA
358	ART	Female	55+	No formal education	Widowed	Retired/Other	No	No	No	No	No	No	No	Positive	Blood	Assisted	Negative	NA	NA	NA	NA
359	ART	Female	45-54	High School	Married/In domestic partnership	Retired/Other	No	No	No	No	No	No	No	Positive	Blood	Assisted	Reactive	HCV RNA Detected	2023-09-26	3 months	Completed
360	ART	Female	45-54	No formal education	Widowed	Out of work	No	No	No	No	No	No	No	Positive	Oral	Unassisted	Negative	NA	NA	NA	NA
361	ART	Female	45-54	Tertiary	Married/In domestic partnership	Employed for wages	No	No	No	No	No	No	No	Positive	Blood	Assisted	Negative	NA	NA	NA	NA
362	ART	Female	55+	Tertiary	Married/In domestic partnership	Employed for wages	No	No	No	No	NA	No	No	Positive	Blood	Unassisted	Reactive	HCV RNA Detected	2023-09-28	3 months	Completed
363	ART	Male	55+	Tertiary	Married/In domestic partnership	Self-employed	No	No	No	No	No	No	No	Positive	Blood	Unassisted	Negative	NA	NA	NA	NA
364	ART	Female	55+	Primary School	Married/In domestic partnership	Retired/Other	No	No	No	No	No	No	No	Positive	Blood	Assisted	Negative	NA	NA	NA	NA
365	ART	Female	35-44	Primary School	Widowed	Retired/Other	No	No	No	No	No	No	No	Positive	Blood	Unassisted	Negative	NA	NA	NA	NA
366	ART	Female	25-34	Primary School	Married/In domestic partnership	Retired/Other	No	No	No	No	No	No	No	Positive	Blood	Unassisted	Negative	NA	NA	NA	NA
367	ART	Male	45-54	Primary School	Widowed	Retired/Other	No	No	No	No	No	No	No	Positive	Blood	Assisted	Reactive	HCV RNA Undetected	NA	NA	NA
368	ART	Female	35-44	Primary School	Married/In domestic partnership	Retired/Other	No	No	No	No	No	No	No	Positive	Oral	Assisted	Negative	NA	NA	NA	NA
369	ART	Female	25-34	High School	Married/In domestic partnership	Self-employed	No	No	No	No	No	No	No	Positive	Oral	Unassisted	Negative	NA	NA	NA	NA
370	ART	Male	45-54	Tertiary	Married/In domestic partnership	Self-employed	No	No	No	No	No	No	No	Positive	Oral	Unassisted	Negative	NA	NA	NA	NA
371	ART	Male	25-34	Tertiary	Single, never married	Employed for wages	No	No	No	No	No	No	No	Positive	Blood	Unassisted	Reactive	HCV RNA Detected	2023-11-27	3 months	Completed
372	ART	Female	45-54	No formal education	Married/In domestic partnership	Self-employed	No	No	No	No	NA	No	No	Positive	Blood	Unassisted	Negative	NA	NA	NA	NA
373	ART	Male	45-54	High School	Married/In domestic partnership	Employed for wages	No	No	No	No	No	No	No	Positive	Blood	Unassisted	Negative	NA	NA	NA	NA
374	ART	Female	55+	No formal education	Widowed	Retired/Other	No	No	No	No	No	No	No	Positive	Blood	Assisted	Negative	NA	NA	NA	NA
375	ART	Female	35-44	Primary School	Married/In domestic partnership	Retired/Other	No	No	No	No	No	No	No	Positive	Blood	Assisted	Negative	NA	NA	NA	NA
376	ART	Male	25-34	Tertiary	Single, never married	Student	No	No	No	No	No	No	No	Positive	Oral	Unassisted	Negative	NA	NA	NA	NA
377	ART	Female	45-54	Primary School	Widowed	Out of work	No	No	No	No	No	No	No	Positive	Oral	Unassisted	Negative	NA	NA	NA	NA
378	ART	Female	35-44	Primary School	Divorced/ Separated	Retired/Other	No	No	No	No	No	No	No	Positive	Oral	Unassisted	Reactive	HCV RNA Undetected	NA	NA	NA
379	ART	Female	35-44	Primary School	Divorced/ Separated	Self-employed	No	No	No	No	No	No	No	Positive	Oral	Unassisted	Negative	NA	NA	NA	NA
380	ART	Female	25-34	High School	Married/In domestic partnership	Retired/Other	No	No	No	No	No	No	No	Positive	Blood	Unassisted	Negative	NA	NA	NA	NA
381	ART	Female	45-54	Primary School	Widowed	Retired/Other	No	No	No	No	No	No	No	Positive	Blood	Unassisted	Reactive	NA	NA	NA	NA
382	ART	Female	25-34	High School	Married/In domestic partnership	Retired/Other	No	No	No	No	No	No	No	Positive	Oral	Unassisted	Negative	NA	NA	NA	NA
383	ART	Male	45-54	Tertiary	Married/In domestic partnership	Employed for wages	No	No	No	No	No	No	No	Positive	Oral	Unassisted	Negative	NA	NA	NA	NA
384	ART	Female	25-34	Primary School	Married/In domestic partnership	Self-employed	No	No	No	No	No	No	No	Positive	Blood	Unassisted	Reactive	HCV RNA Detected	45056	3 months	Completed
385	ART	Female	35-44	High School	Married/In domestic partnership	Retired/Other	No	No	No	No	No	No	No	Positive	Blood	Assisted	Negative	NA	NA	NA	NA
386	ART	Female	35-44	High School	Widowed	Retired/Other	No	No	No	No	No	No	No	Positive	Blood	Unassisted	Negative	NA	NA	NA	NA
387	ART	Female	45-54	No formal education	Divorced/ Separated	Retired/Other	No	No	No	No	No	No	No	Positive	Blood	Assisted	Negative	NA	NA	NA	NA
388	ART	Male	35-44	High School	Divorced/ Separated	Retired/Other	No	No	No	No	No	No	No	Positive	Blood	Unassisted	Negative	NA	NA	NA	NA
389	ART	Female	55+	No formal education	Widowed	Out of work	No	No	No	No	No	No	No	Positive	Blood	Assisted	Negative	NA	NA	NA	NA
390	ART	Male	35-44	Tertiary	Married/In domestic partnership	Retired/Other	No	No	No	No	No	No	No	Positive	Blood	Unassisted	Negative	NA	NA	NA	NA
391	ART	Female	35-44	High School	Married/In domestic partnership	Retired/Other	No	No	No	No	No	No	No	Positive	Blood	Unassisted	Negative	NA	NA	NA	NA
392	ART	Male	45-54	High School	Married/In domestic partnership	Employed for wages	No	No	No	No	No	No	No	Positive	Blood	Unassisted	Negative	NA	NA	NA	NA
393	ART	Female	55+	No formal education	Widowed	Out of work	No	No	No	No	No	No	No	Positive	Blood	Assisted	Negative	NA	NA	NA	NA
394	ART	Female	35-44	Primary School	Married/In domestic partnership	Retired/Other	No	No	No	No	No	No	No	Positive	Oral	Unassisted	Reactive	HCV RNA Detected	2023-12-20	3 months	Completed
395	ART	Male	45-54	Primary School	Married/In domestic partnership	Retired/Other	No	No	No	No	No	No	No	Positive	Blood	Unassisted	Reactive	HCV RNA Detected	2023-12-20	3 months	Completed
396	ART	Female	35-44	No formal education	Married/In domestic partnership	Retired/Other	No	No	No	No	No	No	No	Positive	Oral	Assisted	Negative	NA	NA	NA	NA
397	ART	Female	25-34	Tertiary	Single, never married	Self-employed	No	No	No	No	No	No	No	Positive	Blood	Unassisted	Negative	NA	NA	NA	NA
398	ART	Female	45-54	High School	Married/In domestic partnership	Self-employed	No	No	No	No	No	No	No	Positive	Blood	Unassisted	Reactive	HCV RNA Undetected	NA	NA	NA
399	ART	Male	35-44	High School	Married/In domestic partnership	Retired/Other	No	No	No	No	No	No	No	Positive	Blood	Unassisted	Negative	NA	NA	NA	NA
400	ART	Male	35-44	Primary School	Married/In domestic partnership	Retired/Other	No	No	No	No	No	No	No	Positive	Oral	Unassisted	Negative	NA	NA	NA	NA
401	ART	Female	35-44	No formal education	Married/In domestic partnership	Retired/Other	No	No	No	No	No	No	No	Positive	Blood	Unassisted	Negative	NA	NA	NA	NA
402	ART	Female	18-24	High School	Married/In domestic partnership	Out of work	No	No	No	No	No	No	No	Positive	Blood	Unassisted	Negative	NA	NA	NA	NA
403	ART	Female	45-54	High School	Divorced/ Separated	Self-employed	No	No	No	No	No	No	No	Positive	Blood	Unassisted	Negative	NA	NA	NA	NA
404	ART	Female	35-44	Primary School	Widowed	Employed for wages	No	No	No	No	No	No	No	Positive	Blood	Unassisted	Negative	NA	NA	NA	NA
405	ART	Female	55+	No formal education	Married/In domestic partnership	Retired/Other	No	No	No	No	No	No	No	Positive	Oral	Unassisted	Negative	NA	NA	NA	NA
406	ART	Female	45-54	High School	Single, never married	Out of work	No	No	No	No	No	No	No	Positive	Oral	Assisted	Negative	NA	NA	NA	NA
407	ART	Female	45-54	High School	Married/In domestic partnership	Self-employed	No	No	No	No	No	No	No	Positive	Blood	Assisted	Negative	NA	NA	NA	NA
408	ART	Male	45-54	High School	Married/In domestic partnership	Retired/Other	No	No	No	No	No	No	No	Positive	Oral	Unassisted	Negative	NA	NA	NA	NA
409	ART	Female	35-44	No formal education	Divorced/ Separated	Retired/Other	No	No	No	No	No	No	No	Positive	Blood	Unassisted	Negative	NA	NA	NA	NA
410	ART	Female	35-44	Primary School	Married/In domestic partnership	Self-employed	No	No	No	No	No	No	No	Positive	Blood	Unassisted	Negative	NA	NA	NA	NA
411	ART	Male	55+	Primary School	Married/In domestic partnership	Retired/Other	No	No	No	No	No	No	No	Positive	Oral	Assisted	Negative	NA	NA	NA	NA
412	ART	Female	35-44	No formal education	Divorced/ Separated	Self-employed	No	No	No	No	No	No	No	Positive	Oral	Unassisted	Negative	NA	NA	NA	NA
413	ART	Female	35-44	Tertiary	Single, never married	Out of work	No	No	No	No	No	No	No	Positive	Blood	Unassisted	Negative	NA	NA	NA	NA
414	ART	Male	35-44	Tertiary	Married/In domestic partnership	Employed for wages	No	No	No	No	No	No	No	Positive	Blood	Unassisted	Negative	NA	NA	NA	NA
415	ART	Female	55+	Tertiary	Widowed	Retired/Other	No	No	No	No	No	No	No	Positive	Blood	Unassisted	Negative	NA	NA	NA	NA
416	ART	Female	55+	No formal education	Widowed	Self-employed	No	No	No	No	No	No	No	Positive	Blood	Assisted	Negative	NA	NA	NA	NA
417	ART	Female	45-54	Primary School	Married/In domestic partnership	Self-employed	No	No	No	No	No	No	No	Positive	Oral	Unassisted	Negative	NA	NA	NA	NA
418	ART	Male	45-54	Tertiary	Married/In domestic partnership	Employed for wages	No	No	No	No	No	No	No	Positive	Oral	Unassisted	Negative	NA	NA	NA	NA
419	ART	Female	35-44	No formal education	Widowed	Self-employed	No	No	No	No	No	No	No	Positive	Oral	Assisted	Negative	NA	NA	NA	NA
420	ART	Female	25-34	Primary School	Married/In domestic partnership	Self-employed	No	No	No	No	No	No	No	Positive	Oral	Unassisted	Negative	NA	NA	NA	NA
421	ART	Female	35-44	High School	Widowed	Self-employed	No	No	No	No	No	No	No	Positive	Oral	Unassisted	Negative	NA	NA	NA	NA
422	ART	Female	35-44	Primary School	Widowed	Self-employed	No	No	No	No	No	No	No	Positive	Oral	Unassisted	Negative	NA	NA	NA	NA
423	ART	Female	25-34	Primary School	Single, never married	Self-employed	No	No	No	No	No	No	No	Positive	Oral	Unassisted	Negative	NA	NA	NA	NA
424	ART	Female	35-44	Primary School	Married/In domestic partnership	Retired/Other	No	No	No	No	No	No	No	Positive	Oral	Unassisted	Reactive	HCV RNA Undetected	NA	NA	NA
425	ART	Female	25-34	No formal education	Divorced/ Separated	Self-employed	No	No	No	No	No	No	No	Positive	Oral	Unassisted	Negative	NA	NA	NA	NA
426	ART	Female	25-34	Tertiary	Single, never married	Self-employed	No	No	No	No	No	No	No	Positive	Oral	Unassisted	Negative	NA	NA	NA	NA
427	ART	Female	35-44	High School	Married/In domestic partnership	Self-employed	No	No	No	No	No	No	No	Positive	Oral	Unassisted	Negative	NA	NA	NA	NA
428	ART	Female	25-34	High School	Married/In domestic partnership	Retired/Other	No	No	No	No	No	No	No	Positive	Oral	Unassisted	Negative	NA	NA	NA	NA
429	ART	Female	35-44	Tertiary	Married/In domestic partnership	Employed for wages	No	No	No	No	No	No	No	Positive	Oral	Unassisted	Negative	NA	NA	NA	NA
430	ART	Female	45-54	Primary School	Married/In domestic partnership	Retired/Other	No	No	No	No	No	No	No	Positive	Oral	Unassisted	Negative	NA	NA	NA	NA
431	ART	Male	55+	High School	Married/In domestic partnership	Self-employed	No	No	No	No	No	No	No	Positive	Oral	Unassisted	Reactive	HCV RNA Detected	44968	3 months	Completed
432	ART	Male	25-34	High School	Married/In domestic partnership	Retired/Other	No	No	No	No	No	No	No	Positive	Blood	Unassisted	Reactive	HCV RNA Undetected	NA	NA	NA
433	ART	Female	35-44	Primary School	Married/In domestic partnership	Retired/Other	No	No	No	No	No	No	No	Positive	Blood	Assisted	Negative	NA	NA	NA	NA
434	ART	Female	25-34	Tertiary	Single, never married	Student	No	No	No	No	No	No	No	Positive	Oral	Unassisted	Negative	NA	NA	NA	NA
435	ART	Female	25-34	Primary School	Married/In domestic partnership	Retired/Other	No	No	No	No	No	No	No	Positive	Blood	Assisted	Negative	NA	NA	NA	NA
436	ART	Female	55+	No formal education	Widowed	Self-employed	No	No	No	No	No	No	No	Positive	Oral	Assisted	Negative	NA	NA	NA	NA
437	ART	Female	55+	High School	Widowed	Retired/Other	No	No	No	No	No	No	No	Positive	Oral	Unassisted	Reactive	HCV RNA Undetected	NA	NA	NA
438	ART	Male	45-54	Primary School	Married/In domestic partnership	Self-employed	No	No	No	No	No	No	No	Positive	Oral	Unassisted	Negative	NA	NA	NA	NA
439	ART	Female	25-34	High School	Married/In domestic partnership	Employed for wages	No	No	No	No	No	No	No	Positive	Oral	Unassisted	Negative	NA	NA	NA	NA
440	ART	Male	45-54	High School	Married/In domestic partnership	Self-employed	No	No	No	No	No	No	No	Positive	Oral	Unassisted	Negative	NA	NA	NA	NA
441	ART	Male	35-44	High School	Married/In domestic partnership	Retired/Other	No	No	No	No	No	No	No	Positive	Blood	Unassisted	Negative	NA	NA	NA	NA
442	ART	Female	25-34	High School	Divorced/ Separated	Self-employed	No	No	No	No	No	No	No	Positive	Oral	Unassisted	Reactive	HCV RNA Detected	44968	3 months	Completed
443	ART	Female	55+	No formal education	Widowed	Retired/Other	No	No	No	No	No	No	No	Positive	Blood	Assisted	Negative	NA	NA	NA	NA
444	ART	Female	35-44	Tertiary	Widowed	Employed for wages	No	No	No	No	No	No	No	Positive	Blood	Unassisted	Negative	NA	NA	NA	NA
445	ART	Female	45-54	No formal education	Divorced/ Separated	Out of work	No	No	No	No	No	No	No	Positive	Oral	Assisted	Negative	NA	NA	NA	NA
446	ART	Male	55+	No formal education	Married/In domestic partnership	Retired/Other	No	No	No	No	No	No	No	Positive	Oral	Unassisted	Negative	NA	NA	NA	NA
447	ART	Female	35-44	No formal education	Divorced/ Separated	Self-employed	No	No	No	No	No	No	No	Positive	Blood	Unassisted	Negative	NA	NA	NA	NA
448	ART	Male	45-54	Primary School	Married/In domestic partnership	Employed for wages	No	No	No	No	No	No	No	Positive	Blood	Unassisted	Negative	NA	NA	NA	NA
449	ART	Male	45-54	Primary School	Married/In domestic partnership	Retired/Other	No	No	No	No	No	No	No	Positive	Blood	Assisted	Reactive	HCV RNA Detected	44968	3 months	Completed
450	ART	Female	45-54	Primary School	Married/In domestic partnership	Retired/Other	No	No	No	No	No	No	No	Positive	Oral	Assisted	Reactive	HCV RNA Detected	44968	3 months	Completed
451	ART	Male	18-24	High School	Single, never married	Student	No	No	No	No	No	No	No	Positive	Blood	Unassisted	Negative	NA	NA	NA	NA
452	ART	Female	25-34	Tertiary	Married/In domestic partnership	Employed for wages	No	No	No	No	No	No	No	Positive	Oral	Unassisted	Negative	NA	NA	NA	NA
453	ART	Male	35-44	High School	Married/In domestic partnership	Retired/Other	No	No	No	No	No	No	No	Positive	Oral	Unassisted	Reactive	HCV RNA Detected	44968	6 months	NA
454	ART	Female	35-44	No formal education	Married/In domestic partnership	Retired/Other	No	No	No	No	No	No	No	Positive	Oral	Assisted	Reactive	HCV RNA Detected	44996	6 months	NA
455	ART	Male	35-44	No formal education	Married/In domestic partnership	Self-employed	No	No	No	No	No	No	No	Positive	Blood	Unassisted	Negative	NA	NA	NA	NA
456	ART	Male	18-24	High School	Single, never married	Student	No	No	No	No	No	No	No	Positive	Oral	Unassisted	Negative	NA	NA	NA	NA
457	ART	Female	55+	High School	Widowed	Retired/Other	No	No	No	No	No	No	No	Positive	Oral	Unassisted	Reactive	HCV RNA Detected	2023-11-16	3 months	Completed
458	ART	Female	55+	Primary School	Married/In domestic partnership	Retired/Other	No	No	No	No	No	No	No	Positive	Oral	Unassisted	Negative	NA	NA	NA	NA
459	ART	Female	18-24	High School	Single, never married	Student	No	No	No	No	NA	No	No	Positive	Blood	Unassisted	Negative	NA	NA	NA	NA
460	ART	Female	35-44	Primary School	Married/In domestic partnership	Self-employed	No	No	No	No	No	No	No	Positive	Oral	Unassisted	Negative	NA	NA	NA	NA
461	ART	Male	35-44	Primary School	Married/In domestic partnership	Retired/Other	No	No	No	No	No	No	No	Positive	Blood	Unassisted	Reactive	HCV RNA Detected	2023-11-16	3 months	Completed
462	ART	Female	25-34	Primary School	Divorced/ Separated	Self-employed	No	No	No	No	No	No	No	Positive	Blood	Unassisted	Negative	NA	NA	NA	NA
463	ART	Female	35-44	High School	Divorced/ Separated	Self-employed	No	No	No	No	No	No	No	Positive	Oral	Unassisted	Negative	NA	NA	NA	NA
464	ART	Male	55+	Primary School	Married/In domestic partnership	Self-employed	No	No	No	No	No	No	No	Positive	Oral	Unassisted	Negative	NA	NA	NA	NA
465	ART	Female	45-54	No formal education	Widowed	Self-employed	No	No	No	No	No	No	No	Positive	Blood	Unassisted	Negative	NA	NA	NA	NA
466	ART	Female	45-54	Primary School	Married/In domestic partnership	Self-employed	No	No	No	No	No	No	No	Positive	Blood	Unassisted	Negative	NA	NA	NA	NA
467	ART	Female	35-44	High School	Divorced/ Separated	Self-employed	No	No	No	No	No	No	No	Positive	Oral	Assisted	Negative	NA	NA	NA	NA
468	ART	Female	45-54	Primary School	Married/In domestic partnership	Retired/Other	Yes	No	No	No	No	No	Yes	Positive	Oral	Assisted	Negative	NA	NA	NA	NA
469	ART	Male	45-54	High School	Divorced/ Separated	Retired/Other	No	No	No	No	No	No	No	Positive	Blood	Unassisted	Negative	NA	NA	NA	NA
470	ART	Female	35-44	Primary School	Married/In domestic partnership	Self-employed	No	No	No	No	No	No	No	Positive	Oral	Unassisted	Negative	NA	NA	NA	NA
471	ART	Female	35-44	Primary School	Married/In domestic partnership	Retired/Other	No	No	No	No	No	No	No	Positive	Blood	Unassisted	Negative	NA	NA	NA	NA
472	ART	Female	35-44	Primary School	Married/In domestic partnership	Retired/Other	No	No	No	No	No	No	No	Positive	Blood	Unassisted	Reactive	HCV RNA Detected	2023-11-15	3 months	Completed
473	ART	Female	18-24	Tertiary	Single, never married	Student	No	No	No	No	No	No	No	Positive	Oral	Unassisted	Negative	NA	NA	NA	NA
474	ART	Female	45-54	High School	Married/In domestic partnership	Self-employed	No	No	No	No	No	No	No	Positive	Blood	Unassisted	Negative	NA	NA	NA	NA
475	ART	Female	35-44	Primary School	Married/In domestic partnership	Retired/Other	No	No	No	No	No	No	No	Positive	Blood	Unassisted	Negative	NA	NA	NA	NA
476	ART	Female	35-44	High School	Married/In domestic partnership	Self-employed	No	No	No	No	No	No	No	Positive	Oral	Unassisted	Reactive	HCV RNA Detected	2023-11-16	3 months	Completed
477	ART	Female	35-44	Tertiary	Married/In domestic partnership	Employed for wages	No	No	No	No	No	No	No	Positive	Blood	Unassisted	Negative	NA	NA	NA	NA
478	ART	Female	35-44	Tertiary	Single, never married	Self-employed	No	No	No	No	No	No	No	Positive	Blood	Unassisted	Negative	NA	NA	NA	NA
479	ART	Female	25-34	Primary School	Divorced/ Separated	Self-employed	No	No	No	No	No	No	No	Positive	Blood	Unassisted	Negative	NA	NA	NA	NA
480	ART	Male	45-54	Primary School	Married/In domestic partnership	Self-employed	No	No	No	No	No	No	No	Positive	Blood	Unassisted	Reactive	HCV RNA Detected	2023-11-15	3 months	Completed
481	ART	Female	35-44	High School	Married/In domestic partnership	Retired/Other	No	No	No	No	No	No	No	Positive	Oral	Unassisted	Negative	NA	NA	NA	NA
482	ART	Female	35-44	Primary School	Widowed	Self-employed	No	No	No	No	No	No	No	Positive	Oral	Unassisted	Negative	NA	NA	NA	NA
483	ART	Female	55+	Primary School	Widowed	Retired/Other	No	No	No	No	NA	No	No	Positive	Oral	Assisted	Negative	NA	NA	NA	NA
484	ART	Female	25-34	Primary School	Widowed	Retired/Other	No	No	No	No	No	No	No	Positive	Blood	Unassisted	Reactive	HCV RNA Undetected	NA	NA	NA
485	ART	Female	35-44	No formal education	Divorced/ Separated	Self-employed	No	No	No	No	No	No	No	Positive	Blood	Assisted	Reactive	HCV RNA Detected	45272	3 months	Completed
486	ART	Male	45-54	High School	Married/In domestic partnership	Self-employed	No	No	No	No	No	No	No	Positive	Blood	Unassisted	Negative	NA	NA	NA	NA
487	ART	Female	55+	No formal education	Married/In domestic partnership	Retired/Other	No	No	No	No	No	No	No	Positive	Blood	Unassisted	Negative	NA	NA	NA	NA
488	ART	Female	35-44	No formal education	Married/In domestic partnership	Retired/Other	No	No	No	No	No	No	No	Positive	Blood	Assisted	Negative	NA	NA	NA	NA
489	ART	Female	25-34	Tertiary	Single, never married	Self-employed	No	No	No	No	No	No	No	Positive	Blood	Unassisted	Negative	NA	NA	NA	NA
490	ART	Male	55+	High School	Married/In domestic partnership	Self-employed	No	No	No	No	No	No	No	Positive	Blood	Unassisted	Negative	NA	NA	NA	NA
491	ART	Female	35-44	No formal education	Married/In domestic partnership	Self-employed	No	No	No	No	No	No	No	Positive	Oral	Unassisted	Reactive	HCV RNA Undetected	NA	NA	NA
492	ART	Female	35-44	Tertiary	Married/In domestic partnership	Self-employed	No	No	No	No	No	No	No	Positive	Blood	Unassisted	Negative	NA	NA	NA	NA
493	ART	Female	25-34	High School	Married/In domestic partnership	Retired/Other	No	No	No	No	No	No	No	Positive	Blood	Unassisted	Negative	NA	NA	NA	NA
494	ART	Male	55+	High School	Married/In domestic partnership	Retired/Other	No	No	No	No	No	No	No	Positive	Oral	Unassisted	Reactive	HCV RNA Detected	2023-11-24	6 months	NA
495	ART	Female	55+	Primary School	Widowed	Out of work	No	No	No	No	NA	No	No	Positive	Oral	Assisted	Negative	NA	NA	NA	NA
496	ART	Female	25-34	No formal education	Married/In domestic partnership	Retired/Other	No	No	No	No	No	No	No	Positive	Oral	Unassisted	Negative	NA	NA	NA	NA
497	ART	Female	35-44	High School	Married/In domestic partnership	Self-employed	No	No	No	No	No	No	No	Positive	Oral	Unassisted	Reactive	HCV RNA Undetected	NA	NA	NA
498	OSS	Female	25-34	High School	Single, never married	Employed for wages	Yes	No	Yes	No	No	No	Yes	Positive	Oral	Assisted	Negative	NA	NA	NA	NA
499	OSS	Male	35-44	High School	Married/In domestic partnership	Employed for wages	No	No	Yes	No	No	Yes	Yes	Unknown	Blood	Assisted	Reactive	HCV RNA Detected	45225	3 months	Completed
500	OSS	Male	35-44	Tertiary	Single, never married	Out of work	No	No	Yes	No	No	Yes	Yes	Unknown	Oral	Assisted	Negative	NA	NA	NA	NA
501	OSS	Male	25-34	Tertiary	Single, never married	Employed for wages	No	No	Yes	No	No	Yes	Yes	Positive	Blood	Assisted	Negative	NA	NA	NA	NA
502	OSS	Male	35-44	High School	Married/In domestic partnership	Out of work	No	No	Yes	No	No	Yes	Yes	Negative	Blood	Assisted	Negative	NA	NA	NA	NA
503	OSS	Female	35-44	High School	Single, never married	Employed for wages	Yes	Yes	Yes	No	No	No	Yes	Negative	Blood	Assisted	Negative	NA	NA	NA	NA
504	OSS	Male	25-34	Tertiary	Married/In domestic partnership	Employed for wages	No	No	Yes	No	No	Yes	Yes	Negative	Blood	Assisted	Negative	NA	NA	NA	NA
505	OSS	Male	25-34	High School	Single, never married	Self-employed	Yes	Yes	Yes	No	No	Yes	Yes	Positive	Blood	Assisted	Negative	NA	NA	NA	NA
506	OSS	Male	35-44	High School	Single, never married	Employed for wages	No	No	Yes	No	No	Yes	Yes	Positive	Oral	Assisted	Negative	NA	NA	NA	NA
507	OSS	Male	25-34	High School	Single, never married	Student	No	No	Yes	No	No	Yes	Yes	Positive	Blood	Assisted	Negative	NA	NA	NA	NA
508	OSS	Male	18-24	High School	Single, never married	Self-employed	No	No	Yes	Yes	No	Yes	Yes	Negative	Blood	Assisted	Negative	NA	NA	NA	NA
509	OSS	Female	25-34	High School	Single, never married	Employed for wages	Yes	Yes	Yes	No	No	No	Yes	Negative	Oral	Assisted	Negative	NA	NA	NA	NA
510	OSS	Male	25-34	High School	Single, never married	Employed for wages	Yes	Yes	Yes	No	No	Yes	Yes	Positive	Blood	Assisted	Negative	NA	NA	NA	NA
511	OSS	Female	35-44	High School	Married/In domestic partnership	Not Stated	No	No	Yes	No	No	No	No	Positive	Blood	Unassisted	Negative	NA	NA	NA	NA
512	OSS	Male	18-24	High School	Single, never married	Self-employed	Yes	No	Yes	No	No	Yes	Yes	Positive	Blood	Assisted	Negative	NA	NA	NA	NA
513	OSS	Male	18-24	High School	Single, never married	Employed for wages	No	No	Yes	No	No	Yes	Yes	Positive	Oral	Assisted	Negative	NA	NA	NA	NA
514	OSS	Male	18-24	High School	Single, never married	Self-employed	No	No	Yes	No	No	Yes	Yes	Positive	Oral	Assisted	Negative	NA	NA	NA	NA
515	OSS	Male	35-44	Primary School	Single, never married	Employed for wages	No	No	Yes	No	No	Yes	Yes	Negative	Oral	Assisted	Negative	NA	NA	NA	NA
516	OSS	Female	25-34	High School	Single, never married	Self-employed	Yes	No	No	No	No	No	Yes	Negative	Blood	Assisted	Reactive	HCV RNA Detected	2023-06-20	3 months	Completed
517	OSS	Male	18-24	Tertiary	Single, never married	Out of work	Yes	No	Yes	No	No	Yes	Yes	Positive	Blood	Assisted	Negative	NA	NA	NA	NA
518	OSS	Female	35-44	High School	Single, never married	Employed for wages	Yes	No	Yes	No	No	No	Yes	Positive	Blood	Assisted	Negative	NA	NA	NA	NA
519	OSS	Female	25-34	High School	Single, never married	Self-employed	Yes	No	Yes	No	No	No	Yes	Positive	Blood	Assisted	Negative	NA	NA	NA	NA
520	OSS	Male	25-34	High School	Married/In domestic partnership	Out of work	No	No	Yes	No	No	Yes	Yes	Positive	Oral	Assisted	Negative	NA	NA	NA	NA
521	OSS	Male	25-34	High School	Single, never married	Out of work	No	No	Yes	No	No	Yes	Yes	Negative	Oral	Unassisted	Negative	NA	NA	NA	NA
522	OSS	Female	25-34	Tertiary	Single, never married	Self-employed	Yes	Yes	No	No	No	No	Yes	Positive	Blood	Assisted	Negative	NA	NA	NA	NA
523	OSS	Male	35-44	Primary School	Married/In domestic partnership	Self-employed	No	Yes	No	Yes	Yes	No	Yes	Negative	Blood	Assisted	Negative	NA	NA	NA	NA
524	OSS	Male	25-34	High School	Single, never married	Employed for wages	No	No	Yes	No	No	Yes	Yes	Negative	Oral	Assisted	Negative	NA	NA	NA	NA
525	OSS	Female	25-34	High School	Divorced/ Separated	Self-employed	Yes	No	No	No	No	No	Yes	Positive	Blood	Assisted	Negative	NA	NA	NA	NA
526	OSS	Male	25-34	Tertiary	Single, never married	Self-employed	No	Yes	No	Yes	Yes	No	Yes	Positive	Oral	Assisted	Negative	NA	NA	NA	NA
527	OSS	Male	35-44	High School	Married/In domestic partnership	Employed for wages	No	No	No	No	No	No	No	Positive	Oral	Assisted	Negative	NA	NA	NA	NA
528	OSS	Male	18-24	High School	Single, never married	Self-employed	Yes	No	Yes	No	No	Yes	Yes	Positive	Oral	Assisted	Negative	NA	NA	NA	NA
529	OSS	Male	18-24	High School	Single, never married	Out of work	No	No	Yes	No	No	Yes	Yes	Positive	Oral	Assisted	Negative	NA	NA	NA	NA
530	OSS	Male	25-34	Tertiary	Single, never married	Self-employed	Yes	No	Yes	No	No	Yes	Yes	Unknown	Blood	Assisted	Negative	NA	NA	NA	NA
531	OSS	Male	25-34	Tertiary	Single, never married	Self-employed	No	Yes	Yes	No	No	Yes	Yes	Negative	Oral	Assisted	Negative	NA	NA	NA	NA
532	OSS	Male	18-24	High School	Single, never married	Out of work	Yes	No	Yes	No	No	Yes	Yes	Negative	Oral	Assisted	Negative	NA	NA	NA	NA
533	OSS	Male	25-34	High School	Single, never married	Out of work	No	No	No	No	No	No	No	Positive	Oral	Unassisted	Negative	NA	NA	NA	NA
534	OSS	Male	18-24	High School	Single, never married	Self-employed	Yes	No	Yes	No	No	Yes	Yes	Negative	Blood	Assisted	Negative	NA	NA	NA	NA
535	OSS	Male	18-24	High School	Single, never married	Out of work	No	Yes	Yes	No	No	Yes	Yes	Positive	Oral	Assisted	Negative	NA	NA	NA	NA
536	OSS	Male	45-54	Primary School	Single, never married	Self-employed	No	Yes	Yes	No	No	Yes	Yes	Positive	Blood	Assisted	Negative	NA	NA	NA	NA
537	OSS	Male	25-34	High School	Single, never married	Self-employed	No	No	Yes	No	No	Yes	Yes	Negative	Blood	Assisted	Negative	NA	NA	NA	NA
538	OSS	Male	25-34	High School	Single, never married	Employed for wages	Yes	No	Yes	No	No	Yes	Yes	Negative	Blood	Assisted	Negative	NA	NA	NA	NA
539	OSS	Female	25-34	High School	Single, never married	Employed for wages	Yes	No	No	No	No	No	Yes	Positive	Blood	Assisted	Negative	NA	NA	NA	NA
540	OSS	Male	45-54	High School	Divorced/ Separated	Employed for wages	No	Yes	Yes	No	No	Yes	Yes	Positive	Blood	Assisted	Negative	NA	NA	NA	NA
541	OSS	Male	45-54	High School	Married/In domestic partnership	Self-employed	No	No	Yes	Yes	No	Yes	Yes	Negative	Oral	Assisted	Reactive	HCV RNA Detected	2023-06-19	3 months	Completed
542	OSS	Female	25-34	High School	Single, never married	Out of work	Yes	No	No	No	No	No	Yes	Negative	Blood	Assisted	Reactive	HCV RNA Detected	2023-06-19	3 months	Completed
543	OSS	Male	35-44	Tertiary	Single, never married	Employed for wages	No	No	Yes	No	No	Yes	Yes	Positive	Oral	Assisted	Negative	NA	NA	NA	NA
544	OSS	Male	25-34	Tertiary	Single, never married	Self-employed	No	No	Yes	No	No	Yes	Yes	Negative	Oral	Assisted	Negative	NA	NA	NA	NA
545	OSS	Male	35-44	High School	Single, never married	Out of work	No	No	Yes	No	No	Yes	Yes	Positive	Oral	Assisted	Negative	NA	NA	NA	NA
546	OSS	Male	25-34	Tertiary	Single, never married	Employed for wages	No	No	Yes	No	No	Yes	Yes	Negative	Blood	Assisted	Negative	NA	NA	NA	NA
547	OSS	Male	55+	Tertiary	Married/In domestic partnership	Employed for wages	Yes	No	Yes	No	No	Yes	Yes	Negative	Oral	Assisted	Negative	NA	NA	NA	NA
548	OSS	Male	25-34	High School	Single, never married	Out of work	Yes	No	No	Yes	No	No	Yes	Negative	Oral	Assisted	Negative	NA	NA	NA	NA
549	OSS	Female	18-24	High School	Single, never married	Student	Yes	No	No	No	No	No	Yes	Negative	Blood	Assisted	Reactive	HCV RNA Detected	2023-06-19	3 months	Completed
550	OSS	Male	25-34	Tertiary	Single, never married	Employed for wages	No	No	Yes	No	No	Yes	Yes	Positive	Blood	Assisted	Negative	NA	NA	NA	NA
551	OSS	Male	25-34	High School	Single, never married	Employed for wages	No	No	Yes	No	No	Yes	Yes	Positive	Oral	Assisted	Negative	NA	NA	NA	NA
552	OSS	Female	35-44	Primary School	Married/In domestic partnership	Self-employed	No	No	No	No	Yes	No	Yes	Negative	Oral	Assisted	Reactive	HCV RNA Detected	2023-06-27	3 months	Completed
553	OSS	Male	35-44	High School	Single, never married	Employed for wages	No	No	Yes	No	Yes	Yes	Yes	Negative	Oral	Assisted	Negative	NA	NA	NA	NA
554	OSS	Male	25-34	High School	Single, never married	Self-employed	Yes	No	Yes	No	No	Yes	Yes	Negative	Blood	Assisted	Negative	NA	NA	NA	NA
555	OSS	Male	25-34	High School	Single, never married	Self-employed	Yes	Yes	Yes	No	Yes	Yes	Yes	Positive	Oral	Assisted	Negative	NA	NA	NA	NA
556	OSS	Male	25-34	High School	Married/In domestic partnership	Employed for wages	No	No	Yes	No	No	Yes	Yes	Unknown	Blood	Assisted	Negative	NA	NA	NA	NA
557	OSS	Female	35-44	No formal education	Married/In domestic partnership	Self-employed	Yes	No	No	No	No	No	Yes	Unknown	Blood	Assisted	Reactive	HCV RNA Detected	2023-06-27	3 months	Completed
558	OSS	Male	25-34	Tertiary	Single, never married	Employed for wages	Yes	No	Yes	No	Yes	Yes	Yes	Positive	Blood	Assisted	Negative	NA	NA	NA	NA
559	OSS	Male	35-44	High School	Married/In domestic partnership	Self-employed	Yes	No	Yes	No	No	Yes	Yes	Unknown	Blood	Assisted	Negative	NA	NA	NA	NA
560	OSS	Male	45-54	High School	Single, never married	Self-employed	No	No	Yes	No	No	Yes	Yes	Negative	Blood	Assisted	Negative	NA	NA	NA	NA
561	OSS	Male	45-54	Primary School	Married/In domestic partnership	Out of work	No	No	No	No	No	No	No	Unknown	Blood	Assisted	Reactive	HCV RNA Detected	2023-06-27	3 months	Completed
562	OSS	Female	35-44	High School	Single, never married	Student	Yes	No	No	No	No	No	Yes	Positive	Blood	Assisted	Negative	NA	NA	NA	NA
563	OSS	Female	35-44	Primary School	Divorced/ Separated	Self-employed	Yes	No	No	No	No	No	Yes	Positive	Blood	Assisted	Negative	NA	NA	NA	NA
564	OSS	Male	35-44	High School	Married/In domestic partnership	Self-employed	No	Yes	Yes	No	No	Yes	Yes	Negative	Oral	Assisted	Negative	NA	NA	NA	NA
565	OSS	Male	18-24	High School	Single, never married	Employed for wages	No	No	No	No	Yes	No	Yes	Negative	Blood	Assisted	Negative	NA	NA	NA	NA
566	OSS	Male	35-44	High School	Single, never married	Employed for wages	No	No	No	No	Yes	No	Yes	Negative	Blood	Assisted	Negative	NA	NA	NA	NA
567	OSS	Male	25-34	Primary School	Single, never married	Employed for wages	Yes	No	Yes	No	No	Yes	Yes	Negative	Blood	Assisted	Negative	NA	NA	NA	NA
568	OSS	Male	25-34	High School	Single, never married	Self-employed	No	No	No	No	Yes	No	Yes	Negative	Oral	Assisted	Negative	NA	NA	NA	NA
569	OSS	Male	25-34	High School	Married/In domestic partnership	Not Stated	No	No	Yes	No	No	Yes	Yes	Positive	Blood	Assisted	Negative	NA	NA	NA	NA
570	OSS	Female	25-34	Primary School	Divorced/ Separated	Out of work	Yes	No	No	No	No	No	Yes	Negative	Oral	Assisted	Negative	NA	NA	NA	NA
571	OSS	Female	25-34	High School	Single, never married	Out of work	Yes	No	No	No	No	No	Yes	Negative	Oral	Assisted	Negative	NA	NA	NA	NA
572	OSS	Female	25-34	Primary School	Divorced/ Separated	Self-employed	Yes	No	No	No	No	No	Yes	Positive	Blood	Assisted	Negative	NA	NA	NA	NA
573	OSS	Female	25-34	High School	Divorced/ Separated	Self-employed	Yes	Yes	Yes	No	No	No	Yes	Positive	Oral	Assisted	Negative	NA	NA	NA	NA
574	OSS	Male	35-44	Primary School	Single, never married	Self-employed	No	Yes	Yes	No	No	Yes	Yes	Negative	Blood	Assisted	Negative	NA	NA	NA	NA
575	OSS	Female	25-34	Primary School	Single, never married	Out of work	Yes	No	No	No	No	No	Yes	Negative	Blood	Assisted	Negative	NA	NA	NA	NA
576	OSS	Female	18-24	Primary School	Single, never married	Out of work	Yes	No	No	No	No	No	Yes	Negative	Oral	Assisted	Negative	NA	NA	NA	NA
577	OSS	Male	25-34	High School	Single, never married	Self-employed	No	No	Yes	No	No	Yes	Yes	Positive	Oral	Assisted	Negative	NA	NA	NA	NA
578	OSS	Male	35-44	High School	Single, never married	Self-employed	No	Yes	Yes	No	No	Yes	Yes	Positive	Blood	Assisted	Negative	NA	NA	NA	NA
579	OSS	Male	35-44	Tertiary	Single, never married	Employed for wages	No	Yes	Yes	No	No	Yes	Yes	Negative	Blood	Assisted	Negative	NA	NA	NA	NA
580	OSS	Female	25-34	Primary School	Divorced/ Separated	Out of work	Yes	No	No	No	No	No	Yes	Negative	Blood	Assisted	Negative	NA	NA	NA	NA
581	OSS	Male	25-34	High School	Single, never married	Self-employed	No	No	Yes	No	No	Yes	Yes	Negative	Blood	Assisted	Negative	NA	NA	NA	NA
582	OSS	Male	25-34	High School	Single, never married	Self-employed	No	No	Yes	No	No	Yes	Yes	Negative	Blood	Assisted	Negative	NA	NA	NA	NA
583	OSS	Male	25-34	High School	Single, never married	Out of work	No	No	Yes	No	No	Yes	Yes	Negative	Blood	Assisted	Negative	NA	NA	NA	NA
584	OSS	Female	35-44	High School	Single, never married	Self-employed	Yes	No	No	No	No	No	Yes	Negative	Blood	Assisted	Negative	NA	NA	NA	NA
585	OSS	Female	25-34	Primary School	Divorced/ Separated	Out of work	Yes	No	No	No	No	No	Yes	Negative	Oral	Assisted	Negative	NA	NA	NA	NA
586	OSS	Male	25-34	High School	Single, never married	Self-employed	No	No	Yes	No	No	Yes	Yes	Negative	Blood	Assisted	Negative	NA	NA	NA	NA
587	OSS	Male	25-34	High School	Married/In domestic partnership	Employed for wages	No	Yes	Yes	No	No	Yes	Yes	Negative	Blood	Assisted	Negative	NA	NA	NA	NA
588	OSS	Female	25-34	High School	Single, never married	Employed for wages	Yes	No	No	No	No	No	Yes	Negative	Blood	Unassisted	Negative	NA	NA	NA	NA
589	OSS	Male	25-34	High School	Single, never married	Employed for wages	No	No	Yes	No	No	Yes	Yes	Negative	Blood	Unassisted	Negative	NA	NA	NA	NA
590	OSS	Male	25-34	High School	Single, never married	Self-employed	No	No	Yes	No	No	Yes	Yes	Negative	Oral	Assisted	Negative	NA	NA	NA	NA
591	OSS	Female	45-54	No formal education	Widowed	Not Stated	Yes	No	No	No	No	No	Yes	Negative	Blood	Assisted	Reactive	HCV RNA Detected	2023-07-21	3 months	Completed
592	OSS	Female	35-44	Tertiary	Married/In domestic partnership	Employed for wages	No	No	Yes	No	No	No	No	Negative	Oral	Assisted	Reactive	HCV RNA Detected	45114	3 months	Completed
593	OSS	Male	18-24	Tertiary	Married/In domestic partnership	Out of work	No	No	Yes	No	No	Yes	Yes	Negative	Oral	Assisted	Negative	NA	NA	NA	NA
594	OSS	Male	18-24	High School	Single, never married	Out of work	No	No	Yes	No	No	Yes	Yes	Negative	Oral	Assisted	Negative	NA	NA	NA	NA
595	OSS	Male	18-24	High School	Single, never married	Out of work	No	Yes	Yes	No	No	Yes	Yes	Negative	Oral	Assisted	Negative	NA	NA	NA	NA
596	OSS	Male	18-24	High School	Single, never married	Out of work	No	No	Yes	No	No	Yes	Yes	Negative	Oral	Assisted	Negative	NA	NA	NA	NA
597	OSS	Male	45-54	No formal education	Married/In domestic partnership	Self-employed	No	No	Yes	No	Yes	Yes	Yes	Positive	Oral	Assisted	Negative	NA	NA	NA	NA
598	OSS	Female	35-44	High School	Divorced/ Separated	Self-employed	Yes	No	No	No	No	No	Yes	Negative	Oral	Assisted	Negative	NA	NA	NA	NA
599	OSS	Male	25-34	High School	Single, never married	Out of work	No	No	No	No	Yes	No	Yes	Negative	Blood	Assisted	Negative	NA	NA	NA	NA
600	OSS	Male	25-34	High School	Single, never married	Out of work	No	No	Yes	No	No	Yes	Yes	Negative	Blood	Assisted	Negative	NA	NA	NA	NA
601	OSS	Male	25-34	High School	Single, never married	Self-employed	No	No	No	No	Yes	No	Yes	Negative	Blood	Assisted	Negative	NA	NA	NA	NA
602	OSS	Male	25-34	Tertiary	Single, never married	Self-employed	No	No	Yes	No	No	Yes	Yes	Positive	Blood	Assisted	Negative	NA	NA	NA	NA
603	OSS	Female	55+	No formal education	Widowed	Self-employed	Yes	No	No	No	No	No	Yes	Unknown	Oral	Assisted	Negative	NA	NA	NA	NA
604	OSS	Female	18-24	No formal education	Single, never married	Self-employed	Yes	No	No	No	No	No	Yes	Unknown	Oral	Assisted	Negative	NA	NA	NA	NA
605	OSS	Female	25-34	Tertiary	Married/In domestic partnership	Employed for wages	Yes	No	No	No	No	No	Yes	Positive	Blood	Assisted	Negative	NA	NA	NA	NA
606	OSS	Male	18-24	High School	Single, never married	Not Stated	No	No	Yes	No	No	Yes	Yes	Unknown	Oral	Assisted	Negative	NA	NA	NA	NA
607	OSS	Male	18-24	High School	Single, never married	Out of work	No	No	No	No	No	No	No	Unknown	Oral	Assisted	Negative	NA	NA	NA	NA
608	OSS	Female	35-44	No formal education	Single, never married	Self-employed	Yes	No	No	No	No	No	Yes	Positive	Blood	Assisted	Negative	NA	NA	NA	NA
609	OSS	Male	25-34	Tertiary	Single, never married	Employed for wages	No	No	Yes	No	No	Yes	Yes	Negative	Oral	Assisted	Negative	NA	NA	NA	NA
610	OSS	Male	25-34	High School	Single, never married	Self-employed	No	Yes	Yes	No	No	Yes	Yes	Negative	Blood	Assisted	Negative	NA	NA	NA	NA
611	OSS	Male	35-44	Tertiary	Single, never married	Employed for wages	No	No	Yes	Yes	Yes	Yes	Yes	Positive	Blood	Assisted	Negative	NA	NA	NA	NA
612	OSS	Male	25-34	Tertiary	Single, never married	Retired/Other	No	No	Yes	No	No	Yes	Yes	Positive	Blood	Assisted	Negative	NA	NA	NA	NA
613	OSS	Male	25-34	Tertiary	Single, never married	Employed for wages	No	No	Yes	Yes	No	Yes	Yes	Negative	Oral	Assisted	Negative	NA	NA	NA	NA
614	OSS	Female	35-44	Primary School	Married/In domestic partnership	Employed for wages	Yes	No	No	No	No	No	Yes	Positive	Blood	Assisted	Negative	NA	NA	NA	NA
615	OSS	Male	18-24	High School	Single, never married	Self-employed	No	No	Yes	No	No	Yes	Yes	Unknown	Blood	Assisted	Negative	NA	NA	NA	NA
616	OSS	Male	55+	Tertiary	Married/In domestic partnership	Employed for wages	No	No	No	No	Yes	No	Yes	Negative	Oral	Assisted	Negative	NA	NA	NA	NA
617	OSS	Female	18-24	No formal education	Married/In domestic partnership	Self-employed	Yes	No	No	No	No	No	Yes	Positive	Blood	Assisted	Negative	NA	NA	NA	NA
618	OSS	Female	35-44	High School	Married/In domestic partnership	Not Stated	Yes	No	No	No	No	No	Yes	Unknown	Blood	Assisted	Negative	NA	NA	NA	NA
619	OSS	Female	18-24	High School	Single, never married	Student	No	No	No	No	No	No	No	Unknown	Blood	Assisted	Negative	NA	NA	NA	NA
620	OSS	Female	55+	Tertiary	Married/In domestic partnership	Employed for wages	Yes	No	No	No	No	No	Yes	Negative	Blood	Assisted	Negative	NA	NA	NA	NA
621	OSS	Male	45-54	No formal education	Single, never married	Out of work	No	No	No	No	Yes	No	Yes	Negative	Blood	Assisted	Negative	NA	NA	NA	NA
622	OSS	Male	25-34	High School	Single, never married	Self-employed	No	No	Yes	No	No	Yes	Yes	Negative	Oral	Assisted	Negative	NA	NA	NA	NA
623	OSS	Male	25-34	High School	Single, never married	Out of work	No	Yes	Yes	No	No	Yes	Yes	Negative	Oral	Unassisted	Negative	NA	NA	NA	NA
624	OSS	Female	18-24	High School	Single, never married	Self-employed	Yes	No	No	No	No	No	Yes	Negative	Oral	Assisted	Negative	NA	NA	NA	NA
625	OSS	Female	25-34	Tertiary	Single, never married	Student	Yes	No	No	No	No	No	Yes	Negative	Blood	Assisted	Reactive	HCV RNA Detected	45086	3 months	Completed
626	OSS	Male	18-24	High School	Single, never married	Out of work	No	No	Yes	No	No	Yes	Yes	Negative	Blood	Assisted	Negative	NA	NA	NA	NA
627	OSS	Male	35-44	Primary School	Single, never married	Employed for wages	No	No	Yes	No	No	Yes	Yes	Negative	Oral	Assisted	Negative	NA	NA	NA	NA
628	OSS	Male	25-34	High School	Married/In domestic partnership	Employed for wages	No	Yes	Yes	No	No	Yes	Yes	Negative	Oral	Assisted	Negative	NA	NA	NA	NA
629	OSS	Male	18-24	High School	Single, never married	Out of work	No	No	Yes	No	No	Yes	Yes	Negative	Blood	Unassisted	Negative	NA	NA	NA	NA
630	OSS	Male	55+	Primary School	Married/In domestic partnership	Self-employed	No	No	No	No	Yes	No	Yes	Negative	Oral	Assisted	Reactive	HCV RNA Detected	2023-07-24	3 months	Completed
631	OSS	Male	25-34	Tertiary	Single, never married	Employed for wages	No	No	Yes	No	No	Yes	Yes	Negative	Oral	Assisted	Negative	NA	NA	NA	NA
632	OSS	Male	35-44	High School	Married/In domestic partnership	Employed for wages	No	Yes	Yes	No	No	Yes	Yes	Positive	Oral	Assisted	Negative	NA	NA	NA	NA
633	OSS	Male	25-34	High School	Single, never married	Self-employed	No	No	Yes	No	No	Yes	Yes	Negative	Blood	Assisted	Negative	NA	NA	NA	NA
634	OSS	Male	25-34	Tertiary	Single, never married	Self-employed	No	Yes	Yes	No	No	Yes	Yes	Negative	Blood	Assisted	Negative	NA	NA	NA	NA
635	OSS	Female	35-44	No formal education	Widowed	Self-employed	Yes	No	No	No	No	No	Yes	Negative	Blood	Assisted	Reactive	HCV RNA Detected	2023-07-26	3 months	Completed
636	OSS	Male	25-34	High School	Single, never married	Out of work	No	No	Yes	No	No	Yes	Yes	Positive	Blood	Assisted	Negative	NA	NA	NA	NA
637	OSS	Male	18-24	High School	Single, never married	Student	No	No	Yes	No	No	Yes	Yes	Negative	Oral	Assisted	Negative	NA	NA	NA	NA
638	OSS	Male	25-34	High School	Single, never married	Employed for wages	No	Yes	Yes	No	No	Yes	Yes	Positive	Oral	Assisted	Negative	NA	NA	NA	NA
639	OSS	Male	18-24	High School	Single, never married	Employed for wages	No	No	Yes	No	No	Yes	Yes	Positive	Oral	Assisted	Negative	NA	NA	NA	NA
640	OSS	Female	35-44	High School	Married/In domestic partnership	Self-employed	Yes	No	No	No	No	No	Yes	Negative	Blood	Assisted	Negative	NA	NA	NA	NA
641	OSS	Female	25-34	High School	Single, never married	Self-employed	Yes	No	No	No	No	No	Yes	Negative	Oral	Assisted	Negative	NA	NA	NA	NA
642	OSS	Male	45-54	Tertiary	Married/In domestic partnership	Employed for wages	No	Yes	Yes	No	No	Yes	Yes	Negative	Blood	Assisted	Reactive	HCV RNA Detected	2023-07-28	3 months	Completed
643	OSS	Female	55+	High School	Widowed	Retired/Other	Yes	No	No	No	No	No	Yes	Negative	Blood	Assisted	Reactive	HCV RNA Undetected	NA	NA	NA
644	OSS	Male	18-24	High School	Single, never married	Self-employed	No	No	Yes	No	No	Yes	Yes	Negative	Oral	Assisted	Negative	NA	NA	NA	NA
645	OSS	Male	25-34	High School	Single, never married	Self-employed	No	No	Yes	No	No	Yes	Yes	Negative	Blood	Assisted	Negative	NA	NA	NA	NA
646	OSS	Male	18-24	High School	Single, never married	Self-employed	No	No	Yes	Yes	No	Yes	Yes	Negative	Oral	Assisted	Negative	NA	NA	NA	NA
647	OSS	Female	25-34	High School	Single, never married	Self-employed	Yes	No	No	No	No	No	Yes	Positive	Blood	Assisted	Negative	NA	NA	NA	NA
648	OSS	Male	25-34	High School	Single, never married	Self-employed	No	No	Yes	No	No	Yes	Yes	Negative	Blood	Assisted	Negative	NA	NA	NA	NA
649	OSS	Male	18-24	High School	Single, never married	Out of work	No	No	Yes	No	No	Yes	Yes	Negative	Blood	Assisted	Negative	NA	NA	NA	NA
650	OSS	Male	35-44	Tertiary	Single, never married	Self-employed	No	No	Yes	No	No	Yes	Yes	Negative	Oral	Unassisted	Negative	NA	NA	NA	NA
651	OSS	Male	25-34	High School	Single, never married	Out of work	No	No	Yes	No	No	Yes	Yes	Negative	Oral	Assisted	Negative	NA	NA	NA	NA
652	OSS	Male	25-34	Tertiary	Single, never married	Employed for wages	No	No	Yes	No	No	Yes	Yes	Positive	Oral	Assisted	Negative	NA	NA	NA	NA
653	OSS	Female	35-44	High School	Widowed	Self-employed	Yes	No	No	No	No	No	Yes	Positive	Oral	Assisted	Negative	NA	NA	NA	NA
654	OSS	Male	25-34	High School	Single, never married	Self-employed	No	No	Yes	No	Yes	Yes	Yes	Positive	Blood	Assisted	Negative	NA	NA	NA	NA
655	OSS	Female	35-44	Primary School	Widowed	Self-employed	Yes	No	No	No	No	No	Yes	Positive	Blood	Assisted	Negative	NA	NA	NA	NA
656	OSS	Male	35-44	Tertiary	Married/In domestic partnership	Self-employed	No	No	Yes	No	No	Yes	Yes	Positive	Blood	Assisted	Negative	NA	NA	NA	NA
657	OSS	Male	25-34	No formal education	Married/In domestic partnership	Self-employed	No	No	Yes	No	No	Yes	Yes	Unknown	Blood	Assisted	Negative	NA	NA	NA	NA
658	OSS	Male	18-24	High School	Single, never married	Self-employed	No	No	Yes	No	No	Yes	Yes	Negative	Blood	Assisted	Negative	NA	NA	NA	NA
659	OSS	Female	35-44	Primary School	Married/In domestic partnership	Out of work	Yes	No	No	No	No	No	Yes	Positive	Blood	Assisted	Negative	NA	NA	NA	NA
660	OSS	Female	35-44	High School	Single, never married	Out of work	Yes	No	No	No	No	No	Yes	Positive	Blood	Assisted	Negative	NA	NA	NA	NA
661	OSS	Male	25-34	High School	Single, never married	Out of work	No	No	Yes	No	No	Yes	Yes	Negative	Blood	Assisted	Negative	NA	NA	NA	NA
662	OSS	Male	18-24	High School	Single, never married	Self-employed	No	No	Yes	No	No	Yes	Yes	Negative	Blood	Assisted	Negative	NA	NA	NA	NA
663	OSS	Male	25-34	High School	Single, never married	Out of work	No	No	Yes	No	No	Yes	Yes	Negative	Blood	Assisted	Negative	NA	NA	NA	NA
664	OSS	Female	25-34	High School	Widowed	Employed for wages	Yes	No	No	No	No	No	Yes	Negative	Blood	Unassisted	Negative	NA	NA	NA	NA
665	OSS	Female	25-34	Primary School	Married/In domestic partnership	Self-employed	Yes	No	No	No	No	No	Yes	Positive	Oral	Assisted	Negative	NA	NA	NA	NA
666	OSS	Male	25-34	High School	Single, never married	Self-employed	No	No	Yes	No	No	Yes	Yes	Negative	Oral	Assisted	Negative	NA	NA	NA	NA
667	OSS	Female	25-34	Primary School	Divorced/ Separated	Self-employed	Yes	No	No	No	No	No	Yes	Negative	Blood	Assisted	Negative	NA	NA	NA	NA
668	OSS	Male	25-34	High School	Married/In domestic partnership	Self-employed	No	No	Yes	No	No	Yes	Yes	Negative	Blood	Assisted	Negative	NA	NA	NA	NA
669	OSS	Male	25-34	Tertiary	Single, never married	Student	No	No	Yes	No	No	Yes	Yes	Positive	Blood	Assisted	Negative	NA	NA	NA	NA
670	OSS	Female	25-34	Primary School	Married/In domestic partnership	Self-employed	Yes	No	No	No	No	No	Yes	Positive	Blood	Assisted	Negative	NA	NA	NA	NA
671	OSS	Male	45-54	High School	Married/In domestic partnership	Self-employed	No	No	Yes	No	No	Yes	Yes	Positive	Blood	Assisted	Negative	NA	NA	NA	NA
672	OSS	Male	25-34	Tertiary	Married/In domestic partnership	Employed for wages	No	No	Yes	No	No	Yes	Yes	Positive	Oral	Assisted	Negative	NA	NA	NA	NA
673	OSS	Male	18-24	Tertiary	Single, never married	Self-employed	No	No	Yes	No	No	Yes	Yes	Negative	Oral	Assisted	Negative	NA	NA	NA	NA
674	OSS	Female	45-54	High School	Widowed	Self-employed	Yes	No	No	No	No	No	Yes	Positive	Oral	Assisted	Negative	NA	NA	NA	NA
675	OSS	Male	35-44	High School	Single, never married	Employed for wages	No	No	Yes	No	No	Yes	Yes	Positive	Oral	Assisted	Negative	NA	NA	NA	NA
676	OSS	Female	35-44	High School	Widowed	Self-employed	Yes	No	No	No	No	No	Yes	Positive	Blood	Assisted	Negative	NA	NA	NA	NA
677	OSS	Male	18-24	High School	Single, never married	Self-employed	No	No	No	No	Yes	No	Yes	Positive	Blood	Assisted	Negative	NA	NA	NA	NA
678	OSS	Female	18-24	High School	Married/In domestic partnership	Self-employed	Yes	No	No	No	No	No	Yes	Positive	Blood	Assisted	Negative	NA	NA	NA	NA
679	OSS	Female	25-34	High School	Single, never married	Self-employed	Yes	No	No	No	No	No	Yes	Unknown	Blood	Unassisted	Negative	NA	NA	NA	NA
680	OSS	Female	35-44	Primary School	Widowed	Employed for wages	Yes	No	No	No	No	No	Yes	Positive	Blood	Assisted	Negative	NA	NA	NA	NA
681	OSS	Male	25-34	Tertiary	Single, never married	Self-employed	Yes	No	Yes	No	Yes	Yes	Yes	Negative	Oral	Unassisted	Negative	NA	NA	NA	NA
682	OSS	Male	35-44	Tertiary	Single, never married	Employed for wages	No	No	No	No	Yes	No	Yes	Negative	Blood	Assisted	Reactive	HCV RNA Detected	2023-09-22	3 months	Completed
683	OSS	Female	45-54	High School	Widowed	Self-employed	Yes	No	No	No	No	No	Yes	Positive	Blood	Assisted	Negative	NA	NA	NA	NA
684	OSS	Male	25-34	High School	Single, never married	Self-employed	No	No	Yes	No	No	Yes	Yes	Negative	Oral	Assisted	Negative	NA	NA	NA	NA
685	OSS	Female	35-44	High School	Widowed	Out of work	Yes	No	No	No	No	No	Yes	Positive	Blood	Assisted	Negative	NA	NA	NA	NA
686	OSS	Female	25-34	Tertiary	Married/In domestic partnership	Self-employed	Yes	No	No	No	No	No	Yes	Positive	Blood	Assisted	Negative	NA	NA	NA	NA
687	OSS	Female	35-44	High School	Divorced/ Separated	Self-employed	Yes	No	No	No	No	No	Yes	Positive	Blood	Assisted	Negative	NA	NA	NA	NA
688	OSS	Female	35-44	High School	Widowed	Self-employed	Yes	No	No	No	No	No	Yes	Positive	Blood	Assisted	Negative	NA	NA	NA	NA
689	OSS	Female	25-34	Primary School	Single, never married	Self-employed	Yes	No	No	No	Yes	No	Yes	Positive	Blood	Assisted	Negative	NA	NA	NA	NA
690	OSS	Female	25-34	Primary School	Single, never married	Self-employed	Yes	No	No	No	Yes	No	Yes	Positive	Blood	Assisted	Negative	NA	NA	NA	NA
691	OSS	Male	25-34	Tertiary	Married/In domestic partnership	Employed for wages	No	No	Yes	No	No	Yes	Yes	Positive	Blood	Unassisted	Negative	NA	NA	NA	NA
692	OSS	Male	25-34	Tertiary	Single, never married	Out of work	No	No	Yes	No	No	Yes	Yes	Unknown	Blood	Assisted	Negative	NA	NA	NA	NA
693	OSS	Female	35-44	High School	Single, never married	Employed for wages	Yes	No	No	No	No	No	Yes	Positive	Oral	Unassisted	Negative	NA	NA	NA	NA
694	OSS	Female	35-44	High School	Married/In domestic partnership	Self-employed	Yes	No	No	No	No	No	Yes	Unknown	Blood	Assisted	Reactive	HCV RNA Detected	45239	3 months	Completed
695	OSS	Female	18-24	High School	Single, never married	Self-employed	Yes	No	No	No	No	No	Yes	Negative	Blood	Assisted	Reactive	HCV RNA Detected	45269	3 months	Completed
696	OSS	Male	35-44	High School	Single, never married	Employed for wages	No	No	Yes	No	No	Yes	Yes	Negative	Oral	Unassisted	Negative	NA	NA	NA	NA
697	OSS	Male	18-24	High School	Single, never married	Employed for wages	No	No	Yes	No	No	Yes	Yes	Positive	Oral	Assisted	Negative	NA	NA	NA	NA
698	OSS	Male	35-44	Tertiary	Single, never married	Employed for wages	No	No	Yes	No	No	Yes	Yes	Negative	Oral	Assisted	Negative	NA	NA	NA	NA
699	OSS	Male	25-34	High School	Single, never married	Self-employed	No	No	Yes	No	No	Yes	Yes	Negative	Blood	Assisted	Negative	NA	NA	NA	NA
700	OSS	Female	35-44	High School	Widowed	Self-employed	Yes	No	No	No	No	No	Yes	Positive	Blood	Assisted	Negative	NA	NA	NA	NA
701	OSS	Male	18-24	High School	Single, never married	Self-employed	No	No	Yes	No	No	Yes	Yes	Negative	Blood	Unassisted	Negative	NA	NA	NA	NA
702	OSS	Male	25-34	High School	Single, never married	Self-employed	No	No	Yes	No	No	Yes	Yes	Negative	Blood	Unassisted	Negative	NA	NA	NA	NA
703	OSS	Male	25-34	Tertiary	Single, never married	Employed for wages	No	No	Yes	No	No	Yes	Yes	Positive	Oral	Unassisted	Negative	NA	NA	NA	NA
704	OSS	Female	25-34	Primary School	Divorced/ Separated	Self-employed	Yes	No	No	No	No	No	Yes	Negative	Oral	Unassisted	Negative	NA	NA	NA	NA
705	OSS	Male	25-34	High School	Single, never married	Employed for wages	No	No	No	No	Yes	No	Yes	Negative	Blood	Assisted	Negative	NA	NA	NA	NA
706	OSS	Female	35-44	High School	Single, never married	Self-employed	Yes	No	No	No	No	No	Yes	Positive	Blood	Assisted	Negative	NA	NA	NA	NA
707	OSS	Male	35-44	Tertiary	Married/In domestic partnership	Self-employed	No	No	Yes	No	No	Yes	Yes	Positive	Blood	Unassisted	Negative	NA	NA	NA	NA
708	OSS	Male	25-34	Tertiary	Single, never married	Employed for wages	No	No	Yes	No	No	Yes	Yes	Positive	Oral	Unassisted	Negative	NA	NA	NA	NA
709	OSS	Male	25-34	High School	Single, never married	Self-employed	No	No	Yes	No	No	Yes	Yes	Positive	Blood	Unassisted	Negative	NA	NA	NA	NA
710	OSS	Female	45-54	High School	Divorced/ Separated	Employed for wages	Yes	No	No	No	No	No	Yes	Positive	Blood	Assisted	Negative	NA	NA	NA	NA
711	OSS	Male	25-34	Tertiary	Single, never married	Out of work	Yes	Yes	Yes	No	No	Yes	Yes	Positive	Blood	Assisted	Negative	NA	NA	NA	NA
712	OSS	Male	25-34	Tertiary	Single, never married	Self-employed	No	No	Yes	No	Yes	Yes	Yes	Negative	Oral	Unassisted	Negative	NA	NA	NA	NA
713	OSS	Female	25-34	High School	Single, never married	Employed for wages	Yes	No	No	No	No	No	Yes	Negative	Blood	Assisted	Negative	NA	NA	NA	NA
714	OSS	Female	25-34	High School	Single, never married	Self-employed	Yes	No	No	No	Yes	No	Yes	Positive	Blood	Unassisted	Negative	NA	NA	NA	NA
715	OSS	Female	25-34	High School	Single, never married	Out of work	Yes	No	No	No	Yes	No	Yes	Unknown	Blood	Assisted	Negative	NA	NA	NA	NA
716	OSS	Male	18-24	High School	Single, never married	Self-employed	Yes	Yes	No	No	Yes	No	Yes	Negative	Blood	Unassisted	Negative	NA	NA	NA	NA
717	OSS	Female	45-54	High School	Single, never married	Employed for wages	Yes	No	No	No	Yes	No	Yes	Positive	Blood	Assisted	Negative	NA	NA	NA	NA
718	OSS	Male	25-34	Tertiary	Single, never married	Employed for wages	No	No	Yes	No	No	Yes	Yes	Negative	Oral	Unassisted	Negative	NA	NA	NA	NA
719	OSS	Female	25-34	High School	Single, never married	Self-employed	Yes	No	No	No	No	No	Yes	Negative	Blood	Unassisted	Negative	NA	NA	NA	NA
720	OSS	Female	35-44	Primary School	Widowed	Self-employed	Yes	No	No	No	Yes	No	Yes	Positive	Blood	Assisted	Negative	NA	NA	NA	NA
721	OSS	Female	35-44	Primary School	Single, never married	Self-employed	Yes	No	No	No	No	No	Yes	Negative	Oral	Assisted	Negative	NA	NA	NA	NA
722	OSS	Male	25-34	Primary School	Divorced/ Separated	Employed for wages	No	No	No	No	Yes	No	Yes	Negative	Oral	Unassisted	Negative	NA	NA	NA	NA
723	OSS	Female	45-54	No formal education	Widowed	Out of work	Yes	No	No	No	No	No	Yes	Positive	Blood	Assisted	Reactive	HCV RNA Detected	2023-09-18	3 months	Completed
724	OSS	Female	35-44	Primary School	Widowed	Out of work	Yes	No	No	No	No	No	Yes	Positive	Blood	Unassisted	Negative	NA	NA	NA	NA
725	OSS	Female	25-34	High School	Single, never married	Self-employed	Yes	No	No	No	No	No	Yes	Negative	Oral	Unassisted	Negative	NA	NA	NA	NA
726	OSS	Male	18-24	High School	Single, never married	Out of work	No	No	No	No	Yes	No	Yes	Negative	Blood	Unassisted	Negative	NA	NA	NA	NA
727	OSS	Male	25-34	High School	Single, never married	Employed for wages	No	No	No	No	Yes	No	Yes	Negative	Oral	Unassisted	Negative	NA	NA	NA	NA
728	OSS	Female	25-34	High School	Divorced/ Separated	Out of work	Yes	No	No	No	Yes	No	Yes	Positive	Oral	Unassisted	Negative	NA	NA	NA	NA
729	OSS	Male	25-34	High School	Single, never married	Employed for wages	No	No	Yes	No	No	Yes	Yes	Negative	Oral	Unassisted	Negative	NA	NA	NA	NA
730	OSS	Male	25-34	Tertiary	Single, never married	Employed for wages	No	No	Yes	No	No	Yes	Yes	Unknown	Oral	Unassisted	Negative	NA	NA	NA	NA
731	OSS	Male	35-44	Tertiary	Single, never married	Out of work	No	No	Yes	No	No	Yes	Yes	Negative	Blood	Unassisted	Negative	NA	NA	NA	NA
732	OSS	Female	25-34	High School	Single, never married	Employed for wages	Yes	No	No	No	No	No	Yes	Positive	Blood	Unassisted	Negative	NA	NA	NA	NA
733	OSS	Female	35-44	High School	Married/In domestic partnership	Self-employed	Yes	No	No	No	No	No	Yes	Positive	Blood	Unassisted	Reactive	HCV RNA Undetected	NA	NA	NA
734	OSS	Male	25-34	High School	Single, never married	Self-employed	No	No	Yes	No	No	Yes	Yes	Positive	Oral	Assisted	Negative	NA	NA	NA	NA
735	OSS	Female	35-44	High School	Widowed	Self-employed	Yes	No	No	No	No	No	Yes	Positive	Blood	Assisted	Negative	NA	NA	NA	NA
736	OSS	Female	45-54	Primary School	Widowed	Out of work	Yes	No	No	No	No	No	Yes	Positive	Blood	Unassisted	Negative	NA	NA	NA	NA
737	OSS	Female	35-44	High School	Single, never married	Self-employed	Yes	No	No	No	No	No	Yes	Positive	Blood	Unassisted	Negative	NA	NA	NA	NA
738	OSS	Female	35-44	Primary School	Single, never married	Employed for wages	Yes	No	No	No	No	No	Yes	Positive	Blood	Assisted	Negative	NA	NA	NA	NA
739	OSS	Female	25-34	High School	Single, never married	Self-employed	Yes	No	No	No	No	No	Yes	Positive	Blood	Unassisted	Negative	NA	NA	NA	NA
740	OSS	Female	35-44	Primary School	Divorced/ Separated	Self-employed	Yes	No	No	No	No	No	Yes	Positive	Blood	Unassisted	Negative	NA	NA	NA	NA
741	OSS	Male	25-34	Tertiary	Single, never married	Out of work	No	No	No	No	Yes	No	Yes	Negative	Blood	Unassisted	Negative	NA	NA	NA	NA
742	OSS	Female	25-34	High School	Single, never married	Self-employed	No	No	No	No	Yes	No	Yes	Negative	Blood	Assisted	Negative	NA	NA	NA	NA
743	OSS	Male	25-34	Tertiary	Single, never married	Out of work	No	No	No	No	Yes	No	Yes	Negative	Blood	Unassisted	Negative	NA	NA	NA	NA
744	OSS	Male	25-34	High School	Single, never married	Out of work	No	No	No	No	Yes	No	Yes	Negative	Blood	Assisted	Negative	NA	NA	NA	NA
745	OSS	Female	35-44	High School	Single, never married	Self-employed	Yes	No	No	No	No	No	Yes	Positive	Oral	Unassisted	Negative	NA	NA	NA	NA
746	OSS	Male	25-34	Primary School	Married/In domestic partnership	Employed for wages	No	No	Yes	No	No	Yes	Yes	Negative	Blood	Assisted	Negative	NA	NA	NA	NA
747	OSS	Male	25-34	High School	Single, never married	Out of work	No	Yes	No	No	Yes	No	Yes	Negative	Oral	Unassisted	Negative	NA	NA	NA	NA
748	OSS	Male	25-34	Primary School	Married/In domestic partnership	Self-employed	No	No	No	No	Yes	No	Yes	Negative	Oral	Assisted	Negative	NA	NA	NA	NA
749	OSS	Male	18-24	High School	Single, never married	Self-employed	No	No	No	No	Yes	No	Yes	Negative	Oral	Unassisted	Negative	NA	NA	NA	NA
750	OSS	Male	35-44	High School	Married/In domestic partnership	Employed for wages	No	No	No	No	Yes	No	Yes	Negative	Blood	Unassisted	Negative	NA	NA	NA	NA
751	OSS	Female	25-34	High School	Divorced/ Separated	Employed for wages	No	No	No	No	Yes	No	Yes	Positive	Blood	Unassisted	Negative	NA	NA	NA	NA
752	OSS	Female	35-44	High School	Single, never married	Self-employed	No	No	No	No	Yes	No	Yes	Positive	Blood	Unassisted	Negative	NA	NA	NA	NA
753	OSS	Female	35-44	High School	Single, never married	Not Stated	Yes	No	No	No	No	No	Yes	Positive	Blood	Assisted	Negative	NA	NA	NA	NA
754	OSS	Female	35-44	High School	Single, never married	Out of work	Yes	No	No	No	No	No	Yes	Positive	Blood	Unassisted	Negative	NA	NA	NA	NA
755	OSS	Male	35-44	High School	Married/In domestic partnership	Self-employed	No	No	No	No	Yes	No	Yes	Positive	Blood	Assisted	Negative	NA	NA	NA	NA
756	OSS	Male	25-34	High School	Single, never married	Employed for wages	No	No	Yes	No	No	Yes	Yes	Positive	Blood	Assisted	Negative	NA	NA	NA	NA
757	OSS	Male	25-34	Tertiary	Single, never married	Out of work	No	Yes	Yes	No	No	Yes	Yes	Negative	Blood	Assisted	Negative	NA	NA	NA	NA
758	OSS	Male	18-24	High School	Single, never married	Self-employed	No	No	No	No	Yes	No	Yes	Negative	Oral	Unassisted	Negative	NA	NA	NA	NA
759	OSS	Male	25-34	Tertiary	Single, never married	Self-employed	No	No	No	No	Yes	No	Yes	Negative	Oral	Unassisted	Negative	NA	NA	NA	NA
760	OSS	Male	25-34	High School	Single, never married	Employed for wages	No	Yes	No	No	Yes	No	Yes	Negative	Oral	Unassisted	Negative	NA	NA	NA	NA
761	OSS	Male	18-24	High School	Single, never married	Self-employed	Yes	Yes	Yes	No	No	Yes	Yes	Negative	Blood	Assisted	Negative	NA	NA	NA	NA
762	OSS	Male	18-24	High School	Single, never married	Student	Yes	Yes	No	No	Yes	No	Yes	Negative	Blood	Unassisted	Negative	NA	NA	NA	NA
763	OSS	Male	18-24	High School	Single, never married	Student	Yes	Yes	No	No	Yes	No	Yes	Negative	Oral	Unassisted	Negative	NA	NA	NA	NA
764	OSS	Male	25-34	Tertiary	Single, never married	Out of work	Yes	No	No	No	Yes	No	Yes	Negative	Oral	Unassisted	Reactive	HCV RNA Detected	2023-10-26	3 months	Completed
765	OSS	Male	25-34	High School	Single, never married	Self-employed	No	No	Yes	No	No	Yes	Yes	Positive	Oral	Assisted	Negative	NA	NA	NA	NA
766	OSS	Male	18-24	High School	Single, never married	Student	No	No	No	No	Yes	No	Yes	Negative	Oral	Assisted	Negative	NA	NA	NA	NA
767	OSS	Male	25-34	High School	Single, never married	Out of work	No	No	No	No	Yes	No	Yes	Negative	Oral	Unassisted	Negative	NA	NA	NA	NA
768	OSS	Male	25-34	High School	Single, never married	Out of work	No	No	No	No	Yes	No	Yes	Negative	Oral	Unassisted	Negative	NA	NA	NA	NA
769	OSS	Male	18-24	High School	Single, never married	Self-employed	No	No	No	No	Yes	No	Yes	Negative	Oral	Unassisted	Negative	NA	NA	NA	NA
770	OSS	Male	25-34	High School	Single, never married	Out of work	No	No	No	No	Yes	No	Yes	Negative	Blood	Unassisted	Negative	NA	NA	NA	NA
771	OSS	Male	18-24	High School	Single, never married	Student	No	No	No	No	Yes	No	Yes	Negative	Oral	Unassisted	Negative	NA	NA	NA	NA
772	OSS	Male	25-34	High School	Single, never married	Employed for wages	No	No	No	No	Yes	No	Yes	Negative	Blood	Unassisted	Negative	NA	NA	NA	NA
773	OSS	Female	25-34	High School	Single, never married	Employed for wages	No	No	Yes	Yes	Yes	No	Yes	Negative	Oral	Assisted	Negative	NA	NA	NA	NA
774	OSS	Female	35-44	Tertiary	Single, never married	Self-employed	Yes	No	No	No	No	No	Yes	Positive	Oral	Unassisted	Negative	NA	NA	NA	NA
775	OSS	Female	25-34	High School	Single, never married	Self-employed	Yes	No	No	No	No	No	Yes	Unknown	Blood	Unassisted	Negative	NA	NA	NA	NA
776	OSS	Female	25-34	High School	Divorced/ Separated	Out of work	Yes	No	No	No	No	No	Yes	Unknown	Blood	Assisted	Negative	NA	NA	NA	NA
777	OSS	Male	25-34	Tertiary	Married/In domestic partnership	Employed for wages	No	No	Yes	No	No	Yes	Yes	Positive	Oral	Unassisted	Negative	NA	NA	NA	NA
778	OSS	Male	18-24	High School	Single, never married	Self-employed	Yes	Yes	Yes	No	Yes	Yes	Yes	Unknown	Blood	Unassisted	Negative	NA	NA	NA	NA
779	OSS	Male	35-44	Primary School	Married/In domestic partnership	Self-employed	No	No	Yes	No	Yes	Yes	Yes	Positive	Blood	Unassisted	Negative	NA	NA	NA	NA
780	OSS	Female	35-44	High School	Single, never married	Self-employed	No	No	No	No	Yes	No	Yes	Positive	Blood	Unassisted	Negative	NA	NA	NA	NA
781	OSS	Female	18-24	High School	Single, never married	Employed for wages	Yes	No	No	No	Yes	No	Yes	Positive	Oral	Unassisted	Negative	NA	NA	NA	NA
782	OSS	Male	18-24	High School	Single, never married	Self-employed	Yes	No	Yes	No	Yes	Yes	Yes	Positive	Blood	Unassisted	Negative	NA	NA	NA	NA
783	OSS	Male	25-34	High School	Single, never married	Self-employed	Yes	No	Yes	No	Yes	Yes	Yes	Positive	Blood	Unassisted	Negative	NA	NA	NA	NA
784	OSS	Female	25-34	High School	Married/In domestic partnership	Out of work	Yes	No	No	No	Yes	No	Yes	Positive	Oral	Unassisted	Negative	NA	NA	NA	NA
785	OSS	Female	25-34	High School	Single, never married	Employed for wages	Yes	No	Yes	No	Yes	No	Yes	Positive	Blood	Unassisted	Negative	NA	NA	NA	NA
786	OSS	Female	25-34	High School	Divorced/ Separated	Self-employed	Yes	No	No	No	No	No	Yes	Negative	Blood	Unassisted	Negative	NA	NA	NA	NA
787	OSS	Male	35-44	Primary School	Divorced/ Separated	Employed for wages	Yes	No	Yes	No	Yes	Yes	Yes	Positive	Blood	Unassisted	Negative	NA	NA	NA	NA
788	OSS	Male	25-34	Primary School	Divorced/ Separated	Employed for wages	Yes	Yes	Yes	No	Yes	Yes	Yes	Positive	Oral	Unassisted	Negative	NA	NA	NA	NA
789	OSS	Male	25-34	High School	Single, never married	Self-employed	No	No	Yes	No	No	Yes	Yes	Unknown	Blood	Unassisted	Negative	NA	NA	NA	NA
790	OSS	Male	18-24	High School	Single, never married	Out of work	No	No	No	No	Yes	No	Yes	Unknown	Oral	Unassisted	Negative	NA	NA	NA	NA
791	OSS	Female	45-54	High School	Married/In domestic partnership	Out of work	Yes	No	No	No	No	No	Yes	Positive	Blood	Unassisted	Negative	NA	NA	NA	NA
792	OSS	Male	35-44	High School	Married/In domestic partnership	Self-employed	No	No	Yes	No	No	Yes	Yes	Unknown	Oral	Unassisted	Negative	NA	NA	NA	NA
793	OSS	Male	18-24	High School	Single, never married	Student	No	No	No	No	Yes	No	Yes	Unknown	Oral	Unassisted	Negative	NA	NA	NA	NA
794	OSS	Female	18-24	High School	Single, never married	Employed for wages	No	No	Yes	No	No	No	No	Negative	Blood	Unassisted	Negative	NA	NA	NA	NA
795	OSS	Male	18-24	High School	Single, never married	Student	No	No	No	No	Yes	No	Yes	Unknown	Oral	Unassisted	Negative	NA	NA	NA	NA
796	OSS	Male	25-34	High School	Single, never married	Retired/Other	No	Yes	Yes	No	No	Yes	Yes	Positive	Blood	Unassisted	Negative	NA	NA	NA	NA
797	OSS	Male	18-24	High School	Single, never married	Employed for wages	No	Yes	No	No	Yes	No	Yes	Negative	Oral	Unassisted	Negative	NA	NA	NA	NA
798	OSS	Male	18-24	High School	Single, never married	Employed for wages	No	Yes	No	No	Yes	No	Yes	Negative	Oral	Unassisted	Negative	NA	NA	NA	NA
799	OSS	Male	25-34	High School	Single, never married	Self-employed	Yes	Yes	No	No	Yes	No	Yes	Negative	Oral	Unassisted	Negative	NA	NA	NA	NA
800	OSS	Male	25-34	High School	Single, never married	Retired/Other	No	No	No	No	Yes	No	Yes	Positive	Oral	Unassisted	Negative	NA	NA	NA	NA
801	OSS	Male	18-24	High School	Single, never married	Employed for wages	Yes	Yes	No	No	Yes	No	Yes	Negative	Blood	Unassisted	Negative	NA	NA	NA	NA
802	OSS	Male	25-34	Tertiary	Married/In domestic partnership	Employed for wages	No	No	No	No	No	No	No	Unknown	Blood	Assisted	Negative	NA	NA	NA	NA
803	OSS	Female	25-34	High School	Single, never married	Out of work	No	No	Yes	No	No	No	No	Negative	Oral	Unassisted	Negative	NA	NA	NA	NA
804	OSS	Female	25-34	High School	Single, never married	Self-employed	Yes	No	No	No	No	No	Yes	Negative	Blood	Unassisted	Negative	NA	NA	NA	NA
805	OSS	Female	45-54	High School	Widowed	Self-employed	Yes	No	No	No	No	No	Yes	Positive	Blood	Assisted	Negative	NA	NA	NA	NA
806	OSS	Male	25-34	High School	Single, never married	Employed for wages	No	No	Yes	No	No	Yes	Yes	Positive	Oral	Unassisted	Negative	NA	NA	NA	NA
807	OSS	Female	35-44	High School	Divorced/ Separated	Self-employed	Yes	No	Yes	No	Yes	No	Yes	Negative	Blood	Unassisted	Negative	NA	NA	NA	NA
808	OSS	Male	25-34	High School	Single, never married	Employed for wages	No	No	Yes	No	Yes	Yes	Yes	Negative	Blood	Unassisted	Negative	NA	NA	NA	NA
809	OSS	Male	25-34	High School	Single, never married	Self-employed	Yes	Yes	Yes	No	Yes	Yes	Yes	Negative	Blood	Unassisted	Negative	NA	NA	NA	NA
810	OSS	Male	25-34	High School	Single, never married	Out of work	No	Yes	Yes	No	Yes	Yes	Yes	Negative	Blood	Unassisted	Negative	NA	NA	NA	NA
811	OSS	Male	18-24	High School	Single, never married	Employed for wages	No	Yes	No	No	Yes	No	Yes	Negative	Blood	Unassisted	Negative	NA	NA	NA	NA
812	OSS	Female	18-24	High School	Single, never married	Out of work	Yes	Yes	No	No	Yes	No	Yes	Negative	Blood	Unassisted	Negative	NA	NA	NA	NA
813	OSS	Female	25-34	High School	Single, never married	Out of work	Yes	No	No	No	Yes	No	Yes	Positive	Blood	Unassisted	Negative	NA	NA	NA	NA
814	OSS	Male	18-24	High School	Single, never married	Out of work	No	No	No	No	Yes	No	Yes	Positive	Blood	Unassisted	Negative	NA	NA	NA	NA
815	OSS	Female	18-24	High School	Single, never married	Out of work	No	No	No	No	Yes	No	Yes	Negative	Oral	Unassisted	Negative	NA	NA	NA	NA
816	OSS	Male	25-34	High School	Single, never married	Self-employed	No	No	No	No	Yes	No	Yes	Negative	Oral	Unassisted	Negative	NA	NA	NA	NA
817	OSS	Male	25-34	High School	Divorced/ Separated	Self-employed	No	No	No	No	Yes	No	Yes	Positive	Blood	Unassisted	Negative	NA	NA	NA	NA
818	OSS	Male	35-44	High School	Married/In domestic partnership	Self-employed	No	No	No	No	Yes	No	Yes	Unknown	Blood	Unassisted	Negative	NA	NA	NA	NA
819	OSS	Female	25-34	High School	Divorced/ Separated	Self-employed	No	No	No	No	Yes	No	Yes	Positive	Oral	Unassisted	Negative	NA	NA	NA	NA
820	OSS	Male	25-34	Primary School	Single, never married	Out of work	No	No	No	No	Yes	No	Yes	Positive	Blood	Unassisted	Reactive	HCV RNA Detected	2023-10-26	3 months	Completed
821	OSS	Female	25-34	Primary School	Single, never married	Out of work	No	No	No	No	Yes	No	Yes	Unknown	Blood	Unassisted	Negative	NA	NA	NA	NA
822	OSS	Female	25-34	High School	Single, never married	Out of work	Yes	No	No	No	No	No	Yes	Negative	Oral	Unassisted	Negative	NA	NA	NA	NA
823	OSS	Male	25-34	Tertiary	Single, never married	Student	No	No	No	No	Yes	No	Yes	Positive	Blood	Unassisted	Reactive	HCV RNA Detected	45056	3 months	Completed
824	OSS	Male	25-34	Primary School	Single, never married	Employed for wages	No	No	Yes	No	No	Yes	Yes	Positive	Blood	Unassisted	Negative	NA	NA	NA	NA
825	OSS	Male	25-34	Primary School	Single, never married	Employed for wages	No	No	No	No	Yes	No	Yes	Unknown	Blood	Unassisted	Negative	NA	NA	NA	NA
826	OSS	Male	25-34	High School	Single, never married	Employed for wages	No	No	No	No	Yes	No	Yes	Negative	Blood	Unassisted	Negative	NA	NA	NA	NA
827	OSS	Male	25-34	High School	Single, never married	Out of work	No	No	No	No	Yes	No	Yes	Positive	Oral	Unassisted	Negative	NA	NA	NA	NA
828	OSS	Male	25-34	High School	Single, never married	Employed for wages	No	No	No	No	Yes	No	Yes	Positive	Blood	Unassisted	Negative	NA	NA	NA	NA
829	OSS	Male	25-34	Tertiary	Single, never married	Employed for wages	No	No	Yes	No	No	Yes	Yes	Positive	Blood	Unassisted	Negative	NA	NA	NA	NA
830	OSS	Female	35-44	Primary School	Widowed	Self-employed	Yes	No	No	No	No	No	Yes	Positive	Oral	Unassisted	Negative	NA	NA	NA	NA
831	OSS	Male	25-34	High School	Single, never married	Self-employed	No	No	Yes	No	No	Yes	Yes	Unknown	Blood	Unassisted	Negative	NA	NA	NA	NA
832	OSS	Male	25-34	High School	Single, never married	Self-employed	No	No	No	No	Yes	No	Yes	Positive	Blood	Unassisted	Negative	NA	NA	NA	NA
833	OSS	Male	18-24	High School	Single, never married	Out of work	No	No	Yes	No	Yes	Yes	Yes	Unknown	Blood	Unassisted	Negative	NA	NA	NA	NA
834	OSS	Female	25-34	High School	Single, never married	Employed for wages	No	Yes	No	No	No	No	Yes	Unknown	Oral	Unassisted	Negative	NA	NA	NA	NA
835	OSS	Female	25-34	High School	Single, never married	Self-employed	Yes	No	No	No	No	No	Yes	Positive	Blood	Assisted	Negative	NA	NA	NA	NA
836	OSS	Female	35-44	High School	Married/In domestic partnership	Employed for wages	Yes	No	No	No	No	No	Yes	Positive	Blood	Unassisted	Negative	NA	NA	NA	NA
837	OSS	Female	25-34	No formal education	Married/In domestic partnership	Self-employed	Yes	No	No	No	No	No	Yes	Positive	Oral	Unassisted	Negative	NA	NA	NA	NA
838	OSS	Female	35-44	Primary School	Married/In domestic partnership	Out of work	Yes	No	No	No	No	No	Yes	Positive	Blood	Assisted	Negative	NA	NA	NA	NA
839	OSS	Male	25-34	High School	Single, never married	Employed for wages	No	No	Yes	No	No	Yes	Yes	Positive	Oral	Unassisted	Negative	NA	NA	NA	NA
840	OSS	Male	18-24	High School	Single, never married	Self-employed	No	No	Yes	No	No	Yes	Yes	Negative	Oral	Unassisted	Negative	NA	NA	NA	NA
841	OSS	Male	25-34	High School	Single, never married	Employed for wages	No	No	Yes	No	No	Yes	Yes	Positive	Oral	Unassisted	Negative	NA	NA	NA	NA
842	OSS	Male	25-34	High School	Single, never married	Self-employed	No	No	Yes	No	Yes	Yes	Yes	Negative	Blood	Unassisted	Negative	NA	NA	NA	NA
843	OSS	Female	25-34	Primary School	Single, never married	Self-employed	Yes	No	No	No	No	No	Yes	Positive	Blood	Unassisted	Negative	NA	NA	NA	NA
844	OSS	Female	18-24	Primary School	Married/In domestic partnership	Out of work	Yes	No	No	No	No	No	Yes	Negative	Blood	Unassisted	Negative	NA	NA	NA	NA
845	OSS	Male	25-34	High School	Single, never married	Employed for wages	No	No	Yes	No	No	Yes	Yes	Positive	Oral	Unassisted	Negative	NA	NA	NA	NA
846	OSS	Female	45-54	Primary School	Widowed	Out of work	Yes	No	No	No	No	No	Yes	Positive	Oral	Unassisted	Reactive	HCV RNA Detected	45199	3 months	Completed
847	OSS	Male	45-54	High School	Married/In domestic partnership	Out of work	No	No	Yes	No	No	Yes	Yes	Unknown	Blood	Unassisted	Reactive	HCV RNA Detected	45199	3 months	Completed
848	OSS	Male	45-54	Tertiary	Widowed	Not Stated	No	No	Yes	No	Yes	Yes	Yes	Positive	Blood	Unassisted	Negative	NA	NA	NA	NA
849	OSS	Female	35-44	Primary School	Widowed	Self-employed	Yes	No	No	No	No	No	Yes	Positive	Blood	Unassisted	Negative	NA	NA	NA	NA
850	OSS	Female	18-24	High School	Single, never married	Out of work	Yes	No	No	No	No	No	Yes	Positive	Oral	Unassisted	Negative	NA	NA	NA	NA
851	OSS	Male	25-34	High School	Single, never married	Out of work	No	No	Yes	No	No	Yes	Yes	Unknown	Blood	Unassisted	Negative	NA	NA	NA	NA
852	OSS	Male	25-34	High School	Single, never married	Self-employed	No	No	Yes	No	No	Yes	Yes	Unknown	Blood	Unassisted	Negative	NA	NA	NA	NA
853	OSS	Female	25-34	Primary School	Widowed	Self-employed	Yes	No	No	No	No	No	Yes	Positive	Blood	Assisted	Negative	NA	NA	NA	NA
854	OSS	Male	35-44	High School	Single, never married	Self-employed	No	No	No	No	Yes	No	Yes	Unknown	Blood	Unassisted	Negative	NA	NA	NA	NA
855	OSS	Male	18-24	Tertiary	Single, never married	Out of work	No	No	Yes	No	No	Yes	Yes	Negative	Oral	Unassisted	Negative	NA	NA	NA	NA
856	OSS	Female	25-34	Primary School	Divorced/ Separated	Employed for wages	Yes	No	No	No	No	No	Yes	Positive	Blood	Unassisted	Negative	NA	NA	NA	NA
857	OSS	Male	25-34	High School	Single, never married	Self-employed	No	No	Yes	No	No	Yes	Yes	Negative	Oral	Unassisted	Negative	NA	NA	NA	NA
858	OSS	Female	45-54	High School	Widowed	Self-employed	Yes	No	No	No	No	No	Yes	Positive	Oral	Unassisted	Negative	NA	NA	NA	NA
859	OSS	Female	25-34	High School	Widowed	Self-employed	Yes	No	No	No	No	No	Yes	Negative	Oral	Unassisted	Negative	NA	NA	NA	NA
860	OSS	Male	35-44	Primary School	Married/In domestic partnership	Self-employed	No	No	Yes	No	No	Yes	Yes	Positive	Blood	Assisted	Negative	NA	NA	NA	NA
861	OSS	Male	45-54	Primary School	Married/In domestic partnership	Self-employed	No	No	Yes	No	No	Yes	Yes	Unknown	Blood	Assisted	Negative	NA	NA	NA	NA
862	OSS	Male	25-34	Tertiary	Single, never married	Self-employed	No	No	Yes	No	No	Yes	Yes	Positive	Blood	Unassisted	Negative	NA	NA	NA	NA
863	OSS	Female	45-54	High School	Divorced/ Separated	Employed for wages	Yes	No	No	No	No	No	Yes	Unknown	Blood	Assisted	Negative	NA	NA	NA	NA
864	OSS	Female	45-54	High School	Widowed	Out of work	Yes	No	No	No	No	No	Yes	Positive	Oral	Assisted	Negative	NA	NA	NA	NA
865	OSS	Male	25-34	High School	Single, never married	Self-employed	No	No	Yes	No	No	Yes	Yes	Positive	Oral	Unassisted	Negative	NA	NA	NA	NA
866	OSS	Male	35-44	High School	Single, never married	Employed for wages	No	No	Yes	No	No	Yes	Yes	Positive	Blood	Unassisted	Negative	NA	NA	NA	NA
867	OSS	Male	25-34	Tertiary	Single, never married	Self-employed	No	No	Yes	No	No	Yes	Yes	Positive	Oral	Unassisted	Negative	NA	NA	NA	NA
868	OSS	Male	25-34	High School	Single, never married	Out of work	No	No	Yes	No	No	Yes	Yes	Positive	Blood	Unassisted	Negative	NA	NA	NA	NA
869	OSS	Male	25-34	High School	Single, never married	Out of work	No	No	Yes	No	No	Yes	Yes	Unknown	Oral	Unassisted	Negative	NA	NA	NA	NA
870	OSS	Male	25-34	Tertiary	Single, never married	Employed for wages	No	No	Yes	No	No	Yes	Yes	Positive	Blood	Unassisted	Negative	NA	NA	NA	NA
871	OSS	Male	25-34	High School	Single, never married	Not Stated	No	No	No	No	Yes	No	Yes	Unknown	Blood	Unassisted	Negative	NA	NA	NA	NA
872	OSS	Male	25-34	High School	Single, never married	Self-employed	No	No	No	No	Yes	No	Yes	Unknown	Oral	Unassisted	Negative	NA	NA	NA	NA
873	OSS	Male	25-34	High School	Single, never married	Self-employed	No	No	Yes	No	No	Yes	Yes	Negative	Blood	Unassisted	Negative	NA	NA	NA	NA
874	OSS	Male	35-44	High School	Single, never married	Employed for wages	No	No	Yes	No	No	Yes	Yes	Negative	Blood	Unassisted	Negative	NA	NA	NA	NA
875	OSS	Male	25-34	High School	Single, never married	Employed for wages	No	No	Yes	No	Yes	Yes	Yes	Positive	Oral	Unassisted	Negative	NA	NA	NA	NA
876	OSS	Male	35-44	Tertiary	Single, never married	Employed for wages	No	No	No	No	Yes	No	Yes	Negative	Oral	Unassisted	Negative	NA	NA	NA	NA
877	OSS	Male	18-24	High School	Single, never married	Self-employed	No	No	No	No	Yes	No	Yes	Unknown	Blood	Unassisted	Negative	NA	NA	NA	NA
878	OSS	Male	25-34	High School	Single, never married	Self-employed	No	No	No	No	Yes	No	Yes	Unknown	Oral	Unassisted	Negative	NA	NA	NA	NA
879	OSS	Male	25-34	High School	Single, never married	Employed for wages	No	No	No	No	Yes	No	Yes	Positive	Oral	Assisted	Negative	NA	NA	NA	NA
880	OSS	Female	25-34	High School	Single, never married	Employed for wages	No	No	Yes	No	Yes	No	Yes	Positive	Oral	Unassisted	Negative	NA	NA	NA	NA
881	OSS	Male	25-34	Tertiary	Single, never married	Self-employed	No	No	No	No	Yes	No	Yes	Negative	Blood	Unassisted	Negative	NA	NA	NA	NA
882	OSS	Female	25-34	High School	Single, never married	Self-employed	Yes	No	No	No	No	No	Yes	Negative	Oral	Unassisted	Negative	NA	NA	NA	NA
883	OSS	Male	18-24	High School	Single, never married	Student	No	No	Yes	No	No	Yes	Yes	Negative	Blood	Unassisted	Negative	NA	NA	NA	NA
884	OSS	Male	18-24	High School	Single, never married	Student	Yes	No	Yes	No	Yes	Yes	Yes	Positive	Blood	Unassisted	Negative	NA	NA	NA	NA
885	OSS	Male	45-54	High School	Married/In domestic partnership	Self-employed	No	Yes	Yes	No	Yes	Yes	Yes	Negative	Blood	Unassisted	Negative	NA	NA	NA	NA
886	OSS	Male	25-34	High School	Single, never married	Out of work	Yes	No	No	No	Yes	No	Yes	Positive	Blood	Unassisted	Negative	NA	NA	NA	NA
887	OSS	Male	18-24	High School	Married/In domestic partnership	Employed for wages	No	Yes	Yes	No	No	Yes	Yes	Unknown	Blood	Unassisted	Negative	NA	NA	NA	NA
888	OSS	Male	25-34	Tertiary	Single, never married	Employed for wages	Yes	Yes	Yes	Yes	Yes	Yes	Yes	Unknown	Blood	Unassisted	Negative	NA	NA	NA	NA
889	OSS	Male	25-34	High School	Single, never married	Self-employed	Yes	No	No	No	Yes	No	Yes	Unknown	Blood	Unassisted	Negative	NA	NA	NA	NA
890	OSS	Female	18-24	High School	Single, never married	Employed for wages	Yes	No	No	No	No	No	Yes	Negative	Blood	Unassisted	Negative	NA	NA	NA	NA
891	OSS	Male	18-24	High School	Single, never married	Self-employed	No	Yes	No	No	Yes	No	Yes	Unknown	Oral	Unassisted	Negative	NA	NA	NA	NA
892	OSS	Male	18-24	High School	Single, never married	Employed for wages	Yes	No	Yes	No	Yes	Yes	Yes	Negative	Oral	Unassisted	Negative	NA	NA	NA	NA
893	OSS	Male	25-34	Tertiary	Single, never married	Employed for wages	No	No	Yes	No	Yes	Yes	Yes	Negative	Blood	Unassisted	Negative	NA	NA	NA	NA
894	OSS	Male	25-34	High School	Single, never married	Employed for wages	Yes	Yes	No	No	Yes	No	Yes	Negative	Blood	Unassisted	Negative	NA	NA	NA	NA
895	OSS	Male	25-34	High School	Single, never married	Self-employed	Yes	Yes	No	No	Yes	No	Yes	Negative	Oral	Unassisted	Negative	NA	NA	NA	NA
896	OSS	Male	18-24	High School	Single, never married	Self-employed	No	No	No	No	Yes	No	Yes	Negative	Blood	Unassisted	Negative	NA	NA	NA	NA
897	OSS	Male	18-24	Tertiary	Single, never married	Out of work	No	No	No	No	Yes	No	Yes	Unknown	Oral	Unassisted	Negative	NA	NA	NA	NA
898	OSS	Male	25-34	High School	Single, never married	Self-employed	No	No	No	No	Yes	No	Yes	Positive	Oral	Unassisted	Negative	NA	NA	NA	NA
899	OSS	Male	18-24	High School	Single, never married	Employed for wages	No	Yes	No	No	Yes	No	Yes	Negative	Blood	Unassisted	Negative	NA	NA	NA	NA
900	OSS	Male	18-24	High School	Single, never married	Out of work	No	No	No	No	Yes	No	Yes	Unknown	Blood	Unassisted	Negative	NA	NA	NA	NA
901	OSS	Male	25-34	High School	Single, never married	Employed for wages	No	No	No	No	Yes	No	Yes	Unknown	Blood	Unassisted	Negative	NA	NA	NA	NA
902	OSS	Male	25-34	High School	Single, never married	Student	No	No	No	No	Yes	No	Yes	Negative	Oral	Unassisted	Negative	NA	NA	NA	NA
903	OSS	Male	25-34	Tertiary	Single, never married	Self-employed	No	No	No	No	Yes	No	Yes	Unknown	Oral	Unassisted	Negative	NA	NA	NA	NA
904	OSS	Male	25-34	Tertiary	Single, never married	Self-employed	No	Yes	No	No	Yes	No	Yes	Negative	Oral	Unassisted	Negative	NA	NA	NA	NA
905	OSS	Male	25-34	Tertiary	Single, never married	Self-employed	No	No	No	No	Yes	No	Yes	Negative	Oral	Unassisted	Negative	NA	NA	NA	NA
906	OSS	Male	18-24	High School	Single, never married	Retired/Other	Yes	Yes	No	No	Yes	No	Yes	Unknown	Blood	Unassisted	Negative	NA	NA	NA	NA
907	OSS	Male	18-24	Tertiary	Single, never married	Self-employed	Yes	No	No	No	Yes	No	Yes	Negative	Blood	Unassisted	Negative	NA	NA	NA	NA
908	OSS	Male	35-44	Tertiary	Single, never married	Employed for wages	Yes	No	No	No	Yes	No	Yes	Negative	Blood	Unassisted	Negative	NA	NA	NA	NA
909	OSS	Male	18-24	High School	Married/In domestic partnership	Employed for wages	Yes	Yes	No	No	Yes	No	Yes	Positive	Blood	Unassisted	Negative	NA	NA	NA	NA
910	OSS	Female	18-24	Tertiary	Married/In domestic partnership	Employed for wages	Yes	No	No	No	Yes	No	Yes	Unknown	Blood	Unassisted	Negative	NA	NA	NA	NA
911	OSS	Male	25-34	Tertiary	Single, never married	Employed for wages	Yes	Yes	No	No	Yes	No	Yes	Negative	Oral	Unassisted	Negative	NA	NA	NA	NA
912	OSS	Male	25-34	Tertiary	Single, never married	Employed for wages	No	Yes	No	No	Yes	No	Yes	Negative	Oral	Unassisted	Negative	NA	NA	NA	NA
913	OSS	Female	45-54	Primary School	Widowed	Out of work	Yes	No	No	No	No	No	Yes	Positive	Blood	Unassisted	Negative	NA	NA	NA	NA
914	OSS	Female	35-44	Tertiary	Single, never married	Out of work	Yes	No	No	No	No	No	Yes	Positive	Blood	Unassisted	Negative	NA	NA	NA	NA
915	OSS	Male	25-34	High School	Single, never married	Self-employed	No	No	Yes	No	No	Yes	Yes	Positive	Blood	Unassisted	Negative	NA	NA	NA	NA
916	OSS	Male	25-34	High School	Single, never married	Out of work	No	No	Yes	No	No	Yes	Yes	Unknown	Blood	Unassisted	Negative	NA	NA	NA	NA
917	OSS	Male	25-34	High School	Single, never married	Out of work	No	No	No	No	Yes	No	Yes	Positive	Blood	Unassisted	Reactive	HCV RNA Undetected	NA	NA	NA
918	OSS	Female	25-34	Primary School	Single, never married	Self-employed	Yes	No	No	No	No	No	Yes	Positive	Oral	Unassisted	Negative	NA	NA	NA	NA
919	OSS	Male	25-34	Tertiary	Single, never married	Self-employed	No	No	No	No	Yes	No	Yes	Positive	Blood	Unassisted	Negative	NA	NA	NA	NA
920	OSS	Female	25-34	Primary School	Divorced/ Separated	Out of work	Yes	No	No	No	No	No	Yes	Positive	Blood	Unassisted	Negative	NA	NA	NA	NA
921	OSS	Female	18-24	High School	Single, never married	Employed for wages	Yes	No	No	No	No	No	Yes	Negative	Oral	Unassisted	Negative	NA	NA	NA	NA
922	OSS	Female	25-34	Tertiary	Single, never married	Self-employed	Yes	No	No	No	Yes	No	Yes	Negative	Oral	Assisted	Negative	NA	NA	NA	NA
923	OSS	Male	35-44	Tertiary	Single, never married	Self-employed	No	No	Yes	No	No	Yes	Yes	Positive	Oral	Unassisted	Negative	NA	NA	NA	NA
924	OSS	Female	55+	High School	Widowed	Self-employed	Yes	No	No	No	No	No	Yes	Negative	Blood	Unassisted	Negative	NA	NA	NA	NA
925	OSS	Male	18-24	High School	Single, never married	Employed for wages	No	No	Yes	No	No	Yes	Yes	Negative	Oral	Unassisted	Negative	NA	NA	NA	NA
926	OSS	Male	18-24	High School	Single, never married	Retired/Other	No	No	Yes	No	No	Yes	Yes	Positive	Blood	Unassisted	Negative	NA	NA	NA	NA
927	OSS	Female	35-44	High School	Widowed	Employed for wages	Yes	No	No	No	No	No	Yes	Positive	Oral	Unassisted	Negative	NA	NA	NA	NA
928	OSS	Female	25-34	High School	Married/In domestic partnership	Employed for wages	Yes	No	No	No	No	No	Yes	Unknown	Oral	Unassisted	Negative	NA	NA	NA	NA
929	OSS	Male	18-24	High School	Single, never married	Out of work	No	Yes	Yes	No	No	Yes	Yes	Unknown	Oral	Unassisted	Negative	NA	NA	NA	NA
930	OSS	Female	18-24	High School	Single, never married	Employed for wages	Yes	No	No	No	No	No	Yes	Negative	Oral	Unassisted	Negative	NA	NA	NA	NA
931	OSS	Female	25-34	High School	Single, never married	Employed for wages	Yes	No	No	No	No	No	Yes	Unknown	Oral	Unassisted	Negative	NA	NA	NA	NA
932	OSS	Female	35-44	High School	Married/In domestic partnership	Self-employed	Yes	No	No	No	No	No	Yes	Positive	Oral	Unassisted	Negative	NA	NA	NA	NA
933	OSS	Male	25-34	High School	Married/In domestic partnership	Out of work	Yes	Yes	Yes	No	No	Yes	Yes	Positive	Oral	Unassisted	Negative	NA	NA	NA	NA
934	OSS	Male	18-24	High School	Single, never married	Out of work	No	No	No	No	Yes	No	Yes	Negative	Oral	Unassisted	Negative	NA	NA	NA	NA
935	OSS	Male	18-24	High School	Single, never married	Self-employed	No	No	No	No	Yes	No	Yes	Negative	Oral	Unassisted	Negative	NA	NA	NA	NA
936	OSS	Male	25-34	Primary School	Single, never married	Retired/Other	No	No	Yes	No	No	Yes	Yes	Positive	Oral	Unassisted	Negative	NA	NA	NA	NA
937	OSS	Female	25-34	High School	Single, never married	Out of work	Yes	No	No	No	No	No	Yes	Negative	Oral	Unassisted	Negative	NA	NA	NA	NA
938	OSS	Male	25-34	High School	Married/In domestic partnership	Employed for wages	No	No	Yes	No	No	Yes	Yes	Negative	Oral	Unassisted	Negative	NA	NA	NA	NA
939	OSS	Female	35-44	High School	Divorced/ Separated	Self-employed	Yes	No	No	No	No	No	Yes	Negative	Oral	Unassisted	Negative	NA	NA	NA	NA
940	OSS	Male	25-34	Primary School	Married/In domestic partnership	Employed for wages	No	No	Yes	No	No	Yes	Yes	Unknown	Oral	Unassisted	Negative	NA	NA	NA	NA
941	OSS	Male	35-44	High School	Single, never married	Self-employed	No	No	Yes	No	No	Yes	Yes	Unknown	Oral	Unassisted	Negative	NA	NA	NA	NA
942	OSS	Female	35-44	High School	Divorced/ Separated	Self-employed	Yes	No	No	No	No	No	Yes	Positive	Oral	Unassisted	Negative	NA	NA	NA	NA
943	OSS	Male	25-34	Tertiary	Single, never married	Employed for wages	No	No	Yes	No	Yes	Yes	Yes	Positive	Oral	Unassisted	Negative	NA	NA	NA	NA
944	OSS	Male	25-34	Tertiary	Single, never married	Student	No	No	Yes	No	No	Yes	Yes	Unknown	Oral	Unassisted	Negative	NA	NA	NA	NA
945	OSS	Male	18-24	Tertiary	Single, never married	Self-employed	No	No	Yes	No	No	Yes	Yes	Negative	Oral	Unassisted	Negative	NA	NA	NA	NA
946	OSS	Female	35-44	High School	Single, never married	Out of work	Yes	No	No	No	No	No	Yes	Positive	Oral	Unassisted	Negative	NA	NA	NA	NA
947	OSS	Male	25-34	High School	Married/In domestic partnership	Employed for wages	No	No	Yes	No	No	Yes	Yes	Unknown	Oral	Unassisted	Negative	NA	NA	NA	NA
948	OSS	Male	25-34	High School	Single, never married	Self-employed	No	No	Yes	No	No	Yes	Yes	Positive	Oral	Unassisted	Negative	NA	NA	NA	NA
949	OSS	Female	35-44	High School	Divorced/ Separated	Out of work	Yes	No	No	No	No	No	Yes	Positive	Oral	Unassisted	Negative	NA	NA	NA	NA
950	OSS	Male	25-34	High School	Single, never married	Self-employed	No	No	Yes	No	No	Yes	Yes	Unknown	Oral	Unassisted	Negative	NA	NA	NA	NA
951	OSS	Female	35-44	Primary School	Married/In domestic partnership	Self-employed	Yes	No	No	No	No	No	Yes	Unknown	Oral	Unassisted	Reactive	HCV RNA Detected	44937	3 months	NA
952	OSS	Female	18-24	High School	Single, never married	Student	Yes	No	No	No	No	No	Yes	Negative	Oral	Unassisted	Negative	NA	NA	NA	NA
953	OSS	Male	25-34	Tertiary	Single, never married	Employed for wages	No	Yes	Yes	No	No	Yes	Yes	Unknown	Oral	Unassisted	Negative	NA	NA	NA	NA
954	OSS	Male	25-34	High School	Single, never married	Self-employed	No	No	Yes	No	No	Yes	Yes	Unknown	Oral	Unassisted	Negative	NA	NA	NA	NA
955	OSS	Female	35-44	Tertiary	Single, never married	Self-employed	Yes	No	No	No	No	No	Yes	Negative	Oral	Unassisted	Negative	NA	NA	NA	NA
956	OSS	Female	18-24	High School	Single, never married	Out of work	Yes	No	No	No	No	No	Yes	Unknown	Oral	Unassisted	Negative	NA	NA	NA	NA
957	OSS	Male	18-24	High School	Single, never married	Student	No	No	Yes	No	No	Yes	Yes	Unknown	Oral	Unassisted	Negative	NA	NA	NA	NA
958	OSS	Male	35-44	High School	Single, never married	Student	No	No	Yes	No	No	Yes	Yes	Negative	Oral	Unassisted	Reactive	HCV RNA Detected	45281	3 months	NA
959	OSS	Male	35-44	High School	Married/In domestic partnership	Self-employed	No	No	Yes	No	Yes	Yes	Yes	Negative	Oral	Unassisted	Negative	NA	NA	NA	NA
960	OSS	Male	25-34	High School	Single, never married	Student	No	No	Yes	No	No	Yes	Yes	Unknown	Oral	Unassisted	Negative	NA	NA	NA	NA
961	OSS	Male	18-24	High School	Single, never married	Out of work	No	No	No	No	Yes	No	Yes	Unknown	Oral	Unassisted	Negative	NA	NA	NA	NA
962	OSS	Male	35-44	High School	Married/In domestic partnership	Employed for wages	No	No	Yes	No	No	Yes	Yes	Negative	Oral	Unassisted	Negative	NA	NA	NA	NA
963	OSS	Male	25-34	High School	Single, never married	Self-employed	No	No	Yes	No	Yes	Yes	Yes	Negative	Oral	Unassisted	Negative	NA	NA	NA	NA
964	OSS	Female	25-34	High School	Single, never married	Self-employed	Yes	No	No	No	No	No	Yes	Negative	Oral	Unassisted	Negative	NA	NA	NA	NA
965	OSS	Male	35-44	High School	Married/In domestic partnership	Employed for wages	No	No	Yes	No	No	Yes	Yes	Negative	Oral	Unassisted	Negative	NA	NA	NA	NA
966	OSS	Female	45-54	High School	Married/In domestic partnership	Self-employed	Yes	No	No	No	No	No	Yes	Negative	Oral	Unassisted	Negative	NA	NA	NA	NA
967	OSS	Male	55+	High School	Married/In domestic partnership	Employed for wages	No	No	Yes	No	No	Yes	Yes	Unknown	Oral	Unassisted	Negative	NA	NA	NA	NA
968	OSS	Male	25-34	High School	Single, never married	Self-employed	No	No	Yes	No	No	Yes	Yes	Positive	Oral	Unassisted	Negative	NA	NA	NA	NA
969	OSS	Female	18-24	Primary School	Single, never married	Self-employed	Yes	No	No	No	No	No	Yes	Negative	Oral	Unassisted	Negative	NA	NA	NA	NA
970	OSS	Male	25-34	High School	Single, never married	Employed for wages	No	No	Yes	No	No	Yes	Yes	Negative	Oral	Unassisted	Negative	NA	NA	NA	NA
971	OSS	Female	35-44	Primary School	Married/In domestic partnership	Employed for wages	Yes	No	No	No	No	No	Yes	Unknown	Oral	Unassisted	Negative	NA	NA	NA	NA
972	OSS	Male	25-34	Primary School	Single, never married	Self-employed	Yes	No	Yes	No	No	Yes	Yes	Unknown	Oral	Unassisted	Negative	NA	NA	NA	NA
973	OSS	Female	25-34	High School	Single, never married	Self-employed	Yes	No	No	No	No	No	Yes	Negative	Oral	Unassisted	Negative	NA	NA	NA	NA
974	OSS	Male	25-34	High School	Single, never married	Self-employed	No	No	Yes	No	No	Yes	Yes	Negative	Oral	Unassisted	Negative	NA	NA	NA	NA
975	OSS	Female	35-44	Primary School	Divorced/ Separated	Out of work	Yes	No	No	No	No	No	Yes	Positive	Oral	Unassisted	Negative	NA	NA	NA	NA
976	OSS	Male	25-34	High School	Single, never married	Employed for wages	No	No	Yes	No	No	Yes	Yes	Unknown	Oral	Unassisted	Negative	NA	NA	NA	NA
977	OSS	Female	25-34	High School	Married/In domestic partnership	Employed for wages	Yes	No	No	No	No	No	Yes	Negative	Oral	Unassisted	Negative	NA	NA	NA	NA
978	OSS	Female	35-44	High School	Married/In domestic partnership	Self-employed	Yes	No	No	No	No	No	Yes	Negative	Oral	Unassisted	Negative	NA	NA	NA	NA
979	OSS	Male	18-24	High School	Single, never married	Employed for wages	Yes	No	Yes	No	No	Yes	Yes	Negative	Oral	Unassisted	Negative	NA	NA	NA	NA
980	OSS	Female	25-34	High School	Single, never married	Self-employed	Yes	No	No	No	No	No	Yes	Positive	Oral	Unassisted	Negative	NA	NA	NA	NA
981	OSS	Female	25-34	Tertiary	Married/In domestic partnership	Employed for wages	Yes	No	No	No	No	No	Yes	Unknown	Oral	Unassisted	Negative	NA	NA	NA	NA
982	OSS	Male	18-24	High School	Single, never married	Student	No	No	Yes	No	No	Yes	Yes	Unknown	Oral	Unassisted	Negative	NA	NA	NA	NA
983	OSS	Female	25-34	Tertiary	Married/In domestic partnership	Employed for wages	Yes	No	No	No	Yes	No	Yes	Negative	Oral	Unassisted	Negative	NA	NA	NA	NA
984	OSS	Female	18-24	High School	Single, never married	Self-employed	Yes	No	No	No	No	No	Yes	Negative	Oral	Unassisted	Negative	NA	NA	NA	NA
985	OSS	Male	25-34	Tertiary	Single, never married	Employed for wages	No	No	Yes	No	No	Yes	Yes	Negative	Oral	Unassisted	Negative	NA	NA	NA	NA
986	OSS	Female	25-34	High School	Single, never married	Employed for wages	Yes	No	No	No	No	No	Yes	Negative	Oral	Unassisted	Negative	NA	NA	NA	NA
987	OSS	Male	35-44	High School	Married/In domestic partnership	Employed for wages	No	No	Yes	No	No	Yes	Yes	Positive	Oral	Unassisted	Negative	NA	NA	NA	NA
988	OSS	Male	25-34	High School	Single, never married	Employed for wages	No	No	Yes	No	No	Yes	Yes	Positive	Oral	Unassisted	Negative	NA	NA	NA	NA
989	OSS	Male	18-24	High School	Single, never married	Self-employed	No	No	No	No	Yes	No	Yes	Negative	Oral	Unassisted	Negative	NA	NA	NA	NA
990	OSS	Female	35-44	High School	Single, never married	Employed for wages	Yes	No	No	No	No	No	Yes	Positive	Oral	Unassisted	Negative	NA	NA	NA	NA
991	OSS	Male	35-44	Tertiary	Married/In domestic partnership	Employed for wages	No	No	Yes	No	No	Yes	Yes	Positive	Oral	Unassisted	Negative	NA	NA	NA	NA
992	OSS	Male	25-34	High School	Married/In domestic partnership	Employed for wages	No	No	Yes	No	No	Yes	Yes	Negative	Oral	Unassisted	Negative	NA	NA	NA	NA
993	OSS	Male	35-44	Tertiary	Married/In domestic partnership	Employed for wages	No	No	Yes	No	No	Yes	Yes	Positive	Oral	Unassisted	Negative	NA	NA	NA	NA
994	OSS	Male	25-34	High School	Single, never married	Out of work	No	No	Yes	No	No	Yes	Yes	Negative	Oral	Unassisted	Negative	NA	NA	NA	NA
995	ART	Female	25-34	High School	Married/In domestic partnership	Out of work	No	No	No	No	No	No	No	Positive	Blood	Assisted	Negative	NA	NA	NA	NA
996	ART	Male	18-24	High School	Single, never married	Student	No	No	No	No	No	No	No	Positive	Blood	Assisted	Negative	NA	NA	NA	NA
997	ART	Female	45-54	High School	Married/In domestic partnership	Self-employed	No	No	No	No	No	No	No	Positive	Blood	Assisted	Negative	NA	NA	NA	NA
998	ART	Female	35-44	High School	Married/In domestic partnership	Self-employed	No	No	No	No	No	No	No	Positive	Blood	Assisted	Negative	NA	NA	NA	NA
999	ART	Female	55+	No formal education	Widowed	Retired/Other	No	No	No	No	No	No	No	Positive	Oral	Assisted	Reactive	HCV RNA Undetected	NA	NA	NA
1000	ART	Female	35-44	Primary School	Married/In domestic partnership	Self-employed	No	No	No	No	No	No	No	Positive	Blood	Assisted	Negative	NA	NA	NA	NA
1001	ART	Female	35-44	Primary School	Married/In domestic partnership	Out of work	No	No	No	No	No	No	No	Positive	Oral	Assisted	Negative	NA	NA	NA	NA
1002	ART	Male	55+	High School	Married/In domestic partnership	Retired/Other	No	No	No	No	No	No	No	Positive	Blood	Assisted	Negative	NA	NA	NA	NA
1003	ART	Female	35-44	High School	Married/In domestic partnership	Self-employed	No	No	No	No	No	No	No	Positive	Oral	Assisted	Negative	NA	NA	NA	NA
1004	ART	Male	55+	No formal education	Widowed	Retired/Other	No	No	No	No	No	No	No	Positive	Blood	Assisted	Negative	NA	NA	NA	NA
1005	ART	Female	25-34	High School	Single, never married	Self-employed	No	No	No	No	No	No	No	Positive	Oral	Assisted	Negative	NA	NA	NA	NA
1006	ART	Female	25-34	High School	Married/In domestic partnership	Out of work	No	No	No	No	No	No	No	Positive	Blood	Assisted	Negative	NA	NA	NA	NA
1007	ART	Female	35-44	Tertiary	Widowed	Self-employed	No	No	No	No	No	No	No	Positive	Oral	Assisted	Negative	NA	NA	NA	NA
1008	ART	Female	25-34	Primary School	Divorced/ Separated	Out of work	No	No	No	No	No	No	No	Positive	Oral	Assisted	Negative	NA	NA	NA	NA
1009	ART	Female	35-44	Tertiary	Single, never married	Employed for wages	No	No	No	No	No	No	No	Positive	Blood	Assisted	Reactive	HCV RNA Detected	2023-06-13	3 months	Completed
1010	ART	Female	25-34	Primary School	Married/In domestic partnership	Self-employed	No	No	No	No	No	No	No	Positive	Blood	Assisted	Negative	NA	NA	NA	NA
1011	ART	Female	35-44	Tertiary	Married/In domestic partnership	Employed for wages	No	No	No	No	No	No	No	Positive	Oral	Assisted	Negative	NA	NA	NA	NA
1012	ART	Female	35-44	High School	Married/In domestic partnership	Self-employed	No	No	No	No	No	No	No	Positive	Blood	Assisted	Negative	NA	NA	NA	NA
1013	ART	Female	45-54	High School	Married/In domestic partnership	Retired/Other	No	No	No	No	No	No	No	Positive	Oral	Assisted	Negative	NA	NA	NA	NA
1014	ART	Female	35-44	High School	Married/In domestic partnership	Out of work	No	No	No	No	No	No	No	Positive	Oral	Assisted	Negative	NA	NA	NA	NA
1015	ART	Female	35-44	Primary School	Married/In domestic partnership	Out of work	No	No	No	No	No	No	No	Positive	Oral	Assisted	Negative	NA	NA	NA	NA
1016	ART	Female	35-44	Tertiary	Single, never married	Employed for wages	No	No	No	No	No	No	No	Positive	Oral	Assisted	Negative	NA	NA	NA	NA
1017	ART	Female	45-54	Tertiary	Married/In domestic partnership	Employed for wages	No	No	No	No	No	No	No	Positive	Blood	Assisted	Negative	NA	NA	NA	NA
1018	ART	Female	45-54	Tertiary	Widowed	Employed for wages	No	No	No	No	No	No	No	Positive	Oral	Assisted	Negative	NA	NA	NA	NA
1019	ART	Female	35-44	High School	Widowed	Self-employed	No	No	No	No	No	No	No	Positive	Oral	Assisted	Negative	NA	NA	NA	NA
1020	ART	Female	25-34	No formal education	Married/In domestic partnership	Self-employed	No	No	No	No	No	No	No	Positive	Blood	Unassisted	Negative	NA	NA	NA	NA
1021	ART	Female	35-44	High School	Married/In domestic partnership	Self-employed	No	No	No	No	No	No	No	Positive	Blood	Assisted	Negative	NA	NA	NA	NA
1022	ART	Male	45-54	High School	Married/In domestic partnership	Employed for wages	No	No	No	No	No	No	No	Positive	Blood	Unassisted	Reactive	HCV RNA Detected	2023-07-24	3 months	Completed
1023	ART	Female	35-44	High School	Married/In domestic partnership	Self-employed	No	No	No	No	No	No	No	Positive	Oral	Assisted	Negative	NA	NA	NA	NA
1024	ART	Female	35-44	High School	Married/In domestic partnership	Self-employed	No	No	No	No	No	No	No	Positive	Blood	Unassisted	Negative	NA	NA	NA	NA
1025	ART	Female	35-44	Primary School	Married/In domestic partnership	Self-employed	No	No	No	No	No	No	No	Positive	Oral	Assisted	Negative	NA	NA	NA	NA
1026	ART	Female	55+	Primary School	Married/In domestic partnership	Retired/Other	No	No	No	No	No	No	No	Positive	Blood	Assisted	Negative	NA	NA	NA	NA
1027	ART	Male	35-44	High School	Married/In domestic partnership	Retired/Other	No	No	No	No	No	No	No	Positive	Oral	Assisted	Negative	NA	NA	NA	NA
1028	ART	Female	35-44	High School	Widowed	Self-employed	No	No	No	No	No	No	No	Positive	Blood	Assisted	Negative	NA	NA	NA	NA
1029	ART	Female	18-24	High School	Single, never married	Student	No	No	No	No	No	No	No	Positive	Oral	Assisted	Negative	NA	NA	NA	NA
1030	ART	Female	35-44	Tertiary	Widowed	Employed for wages	No	No	No	No	No	No	No	Positive	Blood	Unassisted	Negative	NA	NA	NA	NA
1031	ART	Female	45-54	No formal education	Widowed	Out of work	No	No	No	No	No	No	No	Positive	Oral	Assisted	Reactive	HCV RNA Detected	2023-06-19	6 months	Dead
1032	ART	Female	35-44	High School	Single, never married	Self-employed	No	No	No	No	No	No	No	Positive	Blood	Assisted	Negative	NA	NA	NA	NA
1033	ART	Female	35-44	Primary School	Married/In domestic partnership	Out of work	No	No	No	No	No	No	No	Positive	Oral	Assisted	Negative	NA	NA	NA	NA
1034	ART	Male	55+	Tertiary	Married/In domestic partnership	Retired/Other	No	No	No	No	No	No	No	Positive	Oral	Assisted	Negative	NA	NA	NA	NA
1035	ART	Female	35-44	High School	Married/In domestic partnership	Self-employed	No	No	No	No	No	No	No	Positive	Blood	Assisted	Negative	NA	NA	NA	NA
1036	ART	Female	25-34	Primary School	Married/In domestic partnership	Retired/Other	No	No	No	No	No	No	No	Positive	Blood	Assisted	Negative	NA	NA	NA	NA
1037	ART	Female	25-34	Primary School	Married/In domestic partnership	Self-employed	No	No	No	No	No	No	No	Positive	Blood	Assisted	Negative	NA	NA	NA	NA
1038	ART	Female	25-34	High School	Single, never married	Self-employed	No	No	No	No	No	No	No	Positive	Oral	Assisted	Negative	NA	NA	NA	NA
1039	ART	Female	45-54	Primary School	Married/In domestic partnership	Out of work	No	No	No	No	No	No	No	Positive	Blood	Assisted	Negative	NA	NA	NA	NA
1040	ART	Female	35-44	Primary School	Married/In domestic partnership	Out of work	No	No	No	No	No	No	No	Positive	Oral	Assisted	Negative	NA	NA	NA	NA
1041	ART	Female	35-44	High School	Single, never married	Self-employed	No	No	No	No	No	No	No	Positive	Oral	Assisted	Negative	NA	NA	NA	NA
1042	ART	Female	25-34	Primary School	Single, never married	Self-employed	Yes	No	No	No	No	No	Yes	Positive	Blood	Assisted	Negative	NA	NA	NA	NA
1043	ART	Female	25-34	High School	Single, never married	Out of work	No	No	No	No	No	No	No	Positive	Blood	Unassisted	Negative	NA	NA	NA	NA
1044	ART	Female	18-24	High School	Married/In domestic partnership	Self-employed	No	No	No	No	No	No	No	Positive	Blood	Unassisted	Negative	NA	NA	NA	NA
1045	ART	Female	25-34	High School	Single, never married	Self-employed	No	No	No	No	No	No	No	Positive	Blood	Assisted	Negative	NA	NA	NA	NA
1046	ART	Female	35-44	Tertiary	Married/In domestic partnership	Employed for wages	No	No	No	No	No	No	No	Positive	Oral	Assisted	Negative	NA	NA	NA	NA
1047	ART	Female	45-54	High School	Widowed	Employed for wages	No	No	No	No	No	No	No	Positive	Blood	Assisted	Negative	NA	NA	NA	NA
1048	ART	Female	25-34	High School	Married/In domestic partnership	Out of work	No	No	No	No	No	No	No	Positive	Blood	Unassisted	Negative	NA	NA	NA	NA
1049	ART	Female	35-44	Primary School	Married/In domestic partnership	Self-employed	No	No	No	No	No	No	No	Positive	Oral	Assisted	Negative	NA	NA	NA	NA
1050	ART	Male	55+	No formal education	Married/In domestic partnership	Self-employed	No	No	No	No	No	No	No	Positive	Oral	Assisted	Negative	NA	NA	NA	NA
1051	ART	Female	45-54	High School	Widowed	Out of work	No	No	No	No	No	No	No	Positive	Blood	Assisted	Negative	NA	NA	NA	NA
1052	ART	Male	35-44	Tertiary	Married/In domestic partnership	Employed for wages	No	No	No	No	No	No	No	Positive	Oral	Assisted	Negative	NA	NA	NA	NA
1053	ART	Female	45-54	High School	Single, never married	Employed for wages	No	No	No	No	No	No	No	Positive	Oral	Unassisted	Negative	NA	NA	NA	NA
1054	ART	Male	45-54	High School	Married/In domestic partnership	Employed for wages	No	No	No	No	No	No	No	Positive	Blood	Assisted	Negative	NA	NA	NA	NA
1055	ART	Female	45-54	No formal education	Married/In domestic partnership	Self-employed	No	No	No	No	No	No	No	Positive	Blood	Assisted	Negative	NA	NA	NA	NA
1056	ART	Male	35-44	High School	Married/In domestic partnership	Employed for wages	No	No	No	No	No	No	No	Positive	Oral	Unassisted	Negative	NA	NA	NA	NA
1057	ART	Male	35-44	High School	Married/In domestic partnership	Self-employed	No	No	No	No	No	No	No	Positive	Oral	Unassisted	Negative	NA	NA	NA	NA
1058	ART	Male	35-44	High School	Married/In domestic partnership	Employed for wages	No	Yes	No	No	No	No	Yes	Positive	Blood	Unassisted	Reactive	HCV RNA Detected	2023-07-28	3 months	Completed
1059	ART	Female	45-54	High School	Married/In domestic partnership	Employed for wages	No	No	No	No	No	No	No	Positive	Oral	Unassisted	Negative	NA	NA	NA	NA
1060	ART	Female	35-44	High School	Married/In domestic partnership	Self-employed	No	No	No	No	No	No	No	Positive	Blood	Assisted	Negative	NA	NA	NA	NA
1061	ART	Female	35-44	High School	Married/In domestic partnership	Self-employed	No	No	No	No	No	No	No	Positive	Blood	Assisted	Negative	NA	NA	NA	NA
1062	ART	Female	35-44	High School	Married/In domestic partnership	Self-employed	No	No	No	No	No	No	No	Positive	Oral	Assisted	Negative	NA	NA	NA	NA
1063	ART	Female	25-34	High School	Single, never married	Employed for wages	No	No	No	No	No	No	No	Positive	Oral	Assisted	Negative	NA	NA	NA	NA
1064	ART	Male	55+	Tertiary	Married/In domestic partnership	Employed for wages	No	No	No	No	No	No	No	Positive	Blood	Assisted	Negative	NA	NA	NA	NA
1065	ART	Female	35-44	High School	Married/In domestic partnership	Employed for wages	No	No	No	No	No	No	No	Positive	Blood	Unassisted	Negative	NA	NA	NA	NA
1066	ART	Male	35-44	High School	Married/In domestic partnership	Self-employed	No	Yes	No	No	No	No	Yes	Positive	Oral	Unassisted	Negative	NA	NA	NA	NA
1067	ART	Female	25-34	High School	Single, never married	Self-employed	No	No	No	No	No	No	No	Positive	Oral	Unassisted	Negative	NA	NA	NA	NA
1068	ART	Male	35-44	High School	Married/In domestic partnership	Self-employed	No	No	No	No	No	No	No	Positive	Oral	Unassisted	Negative	NA	NA	NA	NA
1069	ART	Male	45-54	Primary School	Married/In domestic partnership	Self-employed	No	No	No	No	No	No	No	Positive	Oral	Unassisted	Negative	NA	NA	NA	NA
1070	ART	Female	25-34	High School	Married/In domestic partnership	Self-employed	No	No	No	No	No	No	No	Positive	Blood	Assisted	Negative	NA	NA	NA	NA
1071	ART	Female	35-44	High School	Single, never married	Employed for wages	No	No	No	No	No	No	No	Positive	Blood	Unassisted	Negative	NA	NA	NA	NA
1072	ART	Male	35-44	High School	Married/In domestic partnership	Employed for wages	No	No	No	No	No	No	No	Positive	Blood	Assisted	Negative	NA	NA	NA	NA
1073	ART	Female	45-54	Primary School	Widowed	Out of work	No	No	No	No	No	No	No	Positive	Oral	Assisted	Negative	NA	NA	NA	NA
1074	ART	Female	55+	No formal education	Widowed	Out of work	No	No	No	No	No	No	No	Positive	Blood	Assisted	Negative	NA	NA	NA	NA
1075	ART	Female	35-44	High School	Widowed	Employed for wages	No	No	No	No	No	No	No	Positive	Blood	Assisted	Negative	NA	NA	NA	NA
1076	ART	Female	25-34	High School	Widowed	Employed for wages	No	No	No	No	No	No	No	Positive	Blood	Assisted	Negative	NA	NA	NA	NA
1077	ART	Male	45-54	Primary School	Married/In domestic partnership	Self-employed	No	No	No	No	No	No	No	Positive	Oral	Assisted	Negative	NA	NA	NA	NA
1078	ART	Female	45-54	No formal education	Married/In domestic partnership	Out of work	No	No	No	No	No	No	No	Positive	Blood	Assisted	Negative	NA	NA	NA	NA
1079	ART	Male	35-44	Tertiary	Married/In domestic partnership	Employed for wages	No	No	No	No	No	No	No	Positive	Blood	Assisted	Negative	NA	NA	NA	NA
1080	ART	Female	25-34	No formal education	Married/In domestic partnership	Out of work	No	No	No	No	No	No	No	Positive	Blood	Assisted	Negative	NA	NA	NA	NA
1081	ART	Female	45-54	No formal education	Widowed	Self-employed	No	No	No	No	No	No	No	Positive	Blood	Assisted	Negative	NA	NA	NA	NA
1082	ART	Male	25-34	High School	Married/In domestic partnership	Self-employed	No	No	No	No	No	No	No	Positive	Blood	Assisted	Negative	NA	NA	NA	NA
1083	ART	Female	45-54	High School	Married/In domestic partnership	Self-employed	No	No	No	No	No	No	No	Positive	Blood	Unassisted	Negative	NA	NA	NA	NA
1084	ART	Male	45-54	No formal education	Married/In domestic partnership	Out of work	No	No	No	No	No	No	No	Positive	Blood	Assisted	Negative	NA	NA	NA	NA
1085	ART	Female	45-54	No formal education	Widowed	Out of work	Yes	No	No	No	No	No	Yes	Positive	Blood	Assisted	Negative	NA	NA	NA	NA
1086	ART	Female	35-44	High School	Married/In domestic partnership	Employed for wages	No	No	No	No	No	No	No	Positive	Blood	Assisted	Negative	NA	NA	NA	NA
1087	ART	Female	55+	High School	Widowed	Self-employed	No	No	No	No	No	No	No	Positive	Blood	Unassisted	Negative	NA	NA	NA	NA
1088	ART	Female	35-44	No formal education	Married/In domestic partnership	Self-employed	No	No	No	No	No	No	No	Positive	Oral	Assisted	Negative	NA	NA	NA	NA
1089	ART	Male	35-44	High School	Married/In domestic partnership	Employed for wages	No	No	No	No	No	No	No	Positive	Blood	Assisted	Negative	NA	NA	NA	NA
1090	ART	Female	55+	Primary School	Married/In domestic partnership	Out of work	No	No	No	No	No	No	No	Positive	Blood	Assisted	Negative	NA	NA	NA	NA
1091	ART	Female	35-44	High School	Single, never married	Employed for wages	No	No	No	No	No	No	No	Positive	Oral	Unassisted	Negative	NA	NA	NA	NA
1092	ART	Male	18-24	High School	Single, never married	Student	No	No	No	No	No	No	No	Positive	Blood	Assisted	Negative	NA	NA	NA	NA
1093	ART	Female	18-24	High School	Single, never married	Student	No	No	No	No	No	No	No	Positive	Oral	Assisted	Negative	NA	NA	NA	NA
1094	ART	Female	45-54	No formal education	Widowed	Out of work	No	No	No	No	No	No	No	Positive	Blood	Assisted	Negative	NA	NA	NA	NA
1095	ART	Female	35-44	High School	Married/In domestic partnership	Self-employed	No	No	No	No	No	No	No	Positive	Blood	Assisted	Negative	NA	NA	NA	NA
1096	ART	Female	35-44	Primary School	Married/In domestic partnership	Self-employed	No	No	No	No	No	No	No	Positive	Blood	Assisted	Negative	NA	NA	NA	NA
1097	ART	Male	45-54	Tertiary	Divorced/ Separated	Self-employed	No	No	No	No	No	No	No	Positive	Blood	Assisted	Negative	NA	NA	NA	NA
1098	ART	Female	35-44	High School	Widowed	Employed for wages	No	No	No	No	No	No	No	Positive	Blood	Assisted	Negative	NA	NA	NA	NA
1099	ART	Male	45-54	High School	Married/In domestic partnership	Employed for wages	No	No	No	No	No	No	No	Positive	Blood	Assisted	Negative	NA	NA	NA	NA
1100	ART	Female	45-54	Primary School	Married/In domestic partnership	Out of work	No	No	No	No	No	No	No	Positive	Oral	Assisted	Negative	NA	NA	NA	NA
1101	ART	Male	45-54	Tertiary	Married/In domestic partnership	Employed for wages	No	No	No	No	No	No	No	Positive	Blood	Assisted	Negative	NA	NA	NA	NA
1102	ART	Female	35-44	Tertiary	Single, never married	Employed for wages	No	No	No	No	No	No	No	Positive	Blood	Assisted	Negative	NA	NA	NA	NA
1103	ART	Female	45-54	High School	Married/In domestic partnership	Employed for wages	No	No	No	No	No	No	No	Positive	Blood	Assisted	Negative	NA	NA	NA	NA
1104	ART	Female	35-44	High School	Widowed	Self-employed	No	No	No	No	No	No	No	Positive	Blood	Assisted	Negative	NA	NA	NA	NA
1105	ART	Male	45-54	No formal education	Married/In domestic partnership	Retired/Other	No	No	No	No	No	No	No	Positive	Blood	Assisted	Negative	NA	NA	NA	NA
1106	ART	Female	45-54	No formal education	Married/In domestic partnership	Retired/Other	No	No	No	No	No	No	No	Positive	Oral	Assisted	Negative	NA	NA	NA	NA
1107	ART	Female	25-34	Primary School	Married/In domestic partnership	Out of work	No	No	No	No	No	No	No	Positive	Blood	Assisted	Negative	NA	NA	NA	NA
1108	ART	Female	35-44	Tertiary	Married/In domestic partnership	Employed for wages	No	No	No	No	No	No	No	Positive	Blood	Assisted	Negative	NA	NA	NA	NA
1109	ART	Male	45-54	No formal education	Married/In domestic partnership	Out of work	No	No	No	No	No	No	No	Positive	Blood	Assisted	Negative	NA	NA	NA	NA
1110	ART	Female	25-34	High School	Married/In domestic partnership	Out of work	No	No	No	No	No	No	No	Positive	Blood	Assisted	Negative	NA	NA	NA	NA
1111	ART	Female	35-44	Primary School	Single, never married	Employed for wages	No	No	No	No	No	No	No	Positive	Blood	Assisted	Negative	NA	NA	NA	NA
1112	ART	Male	45-54	High School	Married/In domestic partnership	Retired/Other	No	No	No	No	No	No	No	Positive	Blood	Assisted	Reactive	HCV RNA Detected	45267	6 months	Completed
1113	ART	Female	55+	No formal education	Widowed	Out of work	No	No	No	No	No	No	No	Positive	Oral	Assisted	Negative	NA	NA	NA	NA
1114	ART	Female	55+	High School	Widowed	Retired/Other	No	No	No	No	No	No	No	Positive	Blood	Assisted	Negative	NA	NA	NA	NA
1115	ART	Female	45-54	Primary School	Married/In domestic partnership	Out of work	No	No	No	No	No	No	No	Positive	Blood	Assisted	Negative	NA	NA	NA	NA
1116	ART	Female	25-34	Primary School	Married/In domestic partnership	Out of work	No	No	No	No	No	No	No	Positive	Blood	Assisted	Negative	NA	NA	NA	NA
1117	ART	Female	35-44	Primary School	Married/In domestic partnership	Out of work	No	No	No	No	No	No	No	Positive	Blood	Assisted	Negative	NA	NA	NA	NA
1118	ART	Female	25-34	Primary School	Married/In domestic partnership	Out of work	No	No	No	No	No	No	No	Positive	Blood	Assisted	Negative	NA	NA	NA	NA
1119	ART	Female	55+	No formal education	Widowed	Self-employed	No	No	No	No	No	No	No	Positive	Blood	Assisted	Negative	NA	NA	NA	NA
1120	ART	Female	25-34	High School	Single, never married	Self-employed	No	No	No	No	No	No	No	Positive	Blood	Assisted	Negative	NA	NA	NA	NA
1121	ART	Male	35-44	Primary School	Married/In domestic partnership	Out of work	No	No	No	No	No	No	No	Positive	Oral	Assisted	Negative	NA	NA	NA	NA
1122	ART	Female	25-34	Primary School	Married/In domestic partnership	Out of work	No	No	No	No	No	No	No	Positive	Blood	Assisted	Negative	NA	NA	NA	NA
1123	ART	Female	35-44	Primary School	Married/In domestic partnership	Self-employed	No	No	No	No	No	No	No	Positive	Oral	Assisted	Negative	NA	NA	NA	NA
1124	ART	Female	55+	Tertiary	Widowed	Employed for wages	No	No	No	No	No	No	No	Positive	Blood	Assisted	Negative	NA	NA	NA	NA
1125	ART	Female	55+	No formal education	Widowed	Out of work	No	No	No	No	No	No	No	Positive	Oral	Assisted	Negative	NA	NA	NA	NA
1126	ART	Female	45-54	Primary School	Married/In domestic partnership	Out of work	No	No	No	No	No	No	No	Positive	Blood	Assisted	Negative	NA	NA	NA	NA
1127	ART	Female	55+	No formal education	Married/In domestic partnership	Out of work	No	No	No	No	No	No	No	Positive	Blood	Assisted	Negative	NA	NA	NA	NA
1128	ART	Female	45-54	Primary School	Married/In domestic partnership	Out of work	Yes	No	No	No	No	No	Yes	Positive	Blood	Assisted	Negative	NA	NA	NA	NA
1129	ART	Female	35-44	High School	Single, never married	Self-employed	No	No	No	No	No	No	No	Positive	Blood	Unassisted	Negative	NA	NA	NA	NA
1130	ART	Male	55+	Primary School	Married/In domestic partnership	Employed for wages	No	No	No	No	No	No	No	Positive	Blood	Assisted	Negative	NA	NA	NA	NA
1131	ART	Female	45-54	Primary School	Married/In domestic partnership	Out of work	No	No	No	No	No	No	No	Positive	Blood	Assisted	Negative	NA	NA	NA	NA
1132	ART	Female	55+	No formal education	Widowed	Out of work	No	No	No	No	No	No	No	Positive	Blood	Assisted	Negative	NA	NA	NA	NA
1133	ART	Female	55+	Primary School	Widowed	Out of work	No	No	No	No	No	No	No	Positive	Blood	Assisted	Negative	NA	NA	NA	NA
1134	ART	Female	45-54	High School	Widowed	Out of work	No	No	No	No	No	No	No	Positive	Oral	Assisted	Negative	NA	NA	NA	NA
1135	ART	Female	35-44	High School	Widowed	Self-employed	No	No	No	No	No	No	No	Positive	Blood	Assisted	Negative	NA	NA	NA	NA
1136	ART	Female	35-44	High School	Married/In domestic partnership	Out of work	No	No	No	No	No	No	No	Positive	Blood	Assisted	Reactive	HCV RNA Detected	2023-07-19	3 months	Completed
1137	ART	Female	35-44	No formal education	Married/In domestic partnership	Out of work	No	No	No	No	No	No	No	Positive	Blood	Assisted	Negative	NA	NA	NA	NA
1138	ART	Female	35-44	No formal education	Married/In domestic partnership	Out of work	No	No	No	No	No	No	No	Positive	Blood	Assisted	Reactive	HCV RNA Detected	2023-07-19	3 months	Completed
1139	ART	Female	35-44	High School	Married/In domestic partnership	Self-employed	No	No	No	No	No	No	No	Positive	Blood	Assisted	Reactive	HCV RNA Detected	2023-07-26	3 months	Completed
1140	ART	Female	35-44	No formal education	Widowed	Out of work	No	No	No	No	No	No	No	Positive	Blood	Assisted	Negative	NA	NA	NA	NA
1141	ART	Male	55+	Tertiary	Married/In domestic partnership	Retired/Other	No	No	No	No	No	No	No	Positive	Blood	Assisted	Negative	NA	NA	NA	NA
1142	ART	Female	35-44	No formal education	Married/In domestic partnership	Retired/Other	No	No	No	No	No	No	No	Positive	Blood	Assisted	Negative	NA	NA	NA	NA
1143	ART	Female	45-54	Primary School	Widowed	Out of work	No	No	No	No	No	No	No	Positive	Blood	Assisted	Negative	NA	NA	NA	NA
1144	ART	Male	35-44	High School	Married/In domestic partnership	Employed for wages	No	No	No	No	No	No	No	Positive	Blood	Assisted	Negative	NA	NA	NA	NA
1145	ART	Male	45-54	Tertiary	Married/In domestic partnership	Out of work	No	No	No	No	No	No	No	Positive	Blood	Assisted	Negative	NA	NA	NA	NA
1146	ART	Male	18-24	High School	Single, never married	Out of work	No	No	No	No	No	No	No	Positive	Oral	Assisted	Reactive	HCV RNA Detected	45128	3 months	Completed
1147	ART	Female	45-54	High School	Divorced/ Separated	Employed for wages	No	No	No	No	No	No	No	Positive	Oral	Assisted	Negative	NA	NA	NA	NA
1148	ART	Female	55+	No formal education	Widowed	Out of work	No	No	No	No	No	No	No	Positive	Oral	Assisted	Negative	NA	NA	NA	NA
1149	ART	Female	45-54	High School	Widowed	Employed for wages	No	No	No	No	No	No	No	Positive	Oral	Assisted	Reactive	HCV RNA Detected	2023-07-21	3 months	Completed
1150	ART	Female	45-54	Primary School	Widowed	Out of work	No	No	No	No	No	No	No	Positive	Oral	Assisted	Negative	NA	NA	NA	NA
1151	ART	Female	55+	Primary School	Widowed	Out of work	No	No	No	No	No	No	No	Positive	Blood	Assisted	Negative	NA	NA	NA	NA
1152	ART	Female	25-34	Primary School	Single, never married	Out of work	No	No	No	No	No	No	No	Positive	Blood	Assisted	Negative	NA	NA	NA	NA
1153	ART	Female	25-34	High School	Married/In domestic partnership	Out of work	No	No	No	No	No	No	No	Positive	Blood	Assisted	Negative	NA	NA	NA	NA
1154	ART	Female	35-44	High School	Married/In domestic partnership	Self-employed	No	No	No	No	No	No	No	Positive	Blood	Assisted	Reactive	HCV RNA Detected	2023-07-21	3 months	Completed
1155	ART	Male	55+	Primary School	Married/In domestic partnership	Self-employed	No	No	No	No	No	No	No	Positive	Blood	Assisted	Negative	NA	NA	NA	NA
1156	ART	Female	45-54	No formal education	Married/In domestic partnership	Out of work	No	No	No	No	No	No	No	Positive	Blood	Assisted	Negative	NA	NA	NA	NA
1157	ART	Female	45-54	Primary School	Divorced/ Separated	Out of work	No	No	No	No	No	No	No	Positive	Blood	Unassisted	Reactive	HCV RNA Undetected	NA	NA	NA
1158	ART	Female	35-44	High School	Married/In domestic partnership	Self-employed	No	No	No	No	No	No	No	Positive	Blood	Assisted	Negative	NA	NA	NA	NA
1159	ART	Female	35-44	Primary School	Widowed	Out of work	No	No	No	No	No	No	No	Positive	Blood	Unassisted	Negative	NA	NA	NA	NA
1160	ART	Female	35-44	Primary School	Married/In domestic partnership	Retired/Other	No	No	No	No	No	No	No	Positive	Blood	Assisted	Reactive	HCV RNA Detected	2023-07-28	3 months	Completed
1161	ART	Female	25-34	High School	Single, never married	Out of work	No	No	No	No	No	No	No	Positive	Blood	Assisted	Negative	NA	NA	NA	NA
1162	ART	Female	35-44	High School	Married/In domestic partnership	Out of work	No	No	No	No	No	No	No	Positive	Blood	Assisted	Negative	NA	NA	NA	NA
1163	ART	Male	25-34	High School	Single, never married	Student	No	No	No	No	No	No	No	Positive	Blood	Assisted	Negative	NA	NA	NA	NA
1164	ART	Male	55+	Primary School	Married/In domestic partnership	Retired/Other	No	No	No	No	No	No	No	Positive	Blood	Assisted	Reactive	HCV RNA Detected	2023-07-28	3 months	Completed
1165	ART	Female	35-44	High School	Widowed	Employed for wages	No	No	No	No	No	No	No	Positive	Oral	Assisted	Negative	NA	NA	NA	NA
1166	ART	Male	35-44	Tertiary	Married/In domestic partnership	Out of work	No	No	No	No	No	No	No	Positive	Blood	Assisted	Negative	NA	NA	NA	NA
1167	ART	Female	45-54	Tertiary	Married/In domestic partnership	Employed for wages	No	No	No	No	No	No	No	Positive	Blood	Assisted	Negative	NA	NA	NA	NA
1168	ART	Female	45-54	High School	Married/In domestic partnership	Employed for wages	No	No	No	No	No	No	No	Positive	Blood	Assisted	Negative	NA	NA	NA	NA
1169	ART	Male	45-54	High School	Married/In domestic partnership	Self-employed	No	No	No	No	No	No	No	Positive	Blood	Assisted	Negative	NA	NA	NA	NA
1170	ART	Female	35-44	Tertiary	Married/In domestic partnership	Self-employed	No	No	No	No	No	No	No	Positive	Blood	Assisted	Negative	NA	NA	NA	NA
1171	ART	Female	35-44	High School	Divorced/ Separated	Retired/Other	No	No	No	No	No	No	No	Positive	Oral	Unassisted	Negative	NA	NA	NA	NA
1172	ART	Female	35-44	High School	Married/In domestic partnership	Out of work	No	No	No	No	No	No	No	Positive	Blood	Unassisted	Negative	NA	NA	NA	NA
1173	ART	Male	35-44	Tertiary	Married/In domestic partnership	Self-employed	No	No	No	No	No	No	No	Positive	Blood	Unassisted	Negative	NA	NA	NA	NA
1174	ART	Female	35-44	Tertiary	Married/In domestic partnership	Employed for wages	No	No	No	No	No	No	No	Positive	Oral	Unassisted	Negative	NA	NA	NA	NA
1175	ART	Female	35-44	High School	Widowed	Retired/Other	No	No	No	No	No	No	No	Positive	Oral	Unassisted	Negative	NA	NA	NA	NA
1176	ART	Female	25-34	Primary School	Married/In domestic partnership	Out of work	Yes	No	No	No	No	No	Yes	Positive	Blood	Assisted	Negative	NA	NA	NA	NA
1177	ART	Female	25-34	Tertiary	Single, never married	Out of work	No	No	No	No	No	No	No	Positive	Blood	Assisted	Negative	NA	NA	NA	NA
1178	ART	Female	45-54	No formal education	Married/In domestic partnership	Retired/Other	No	No	No	No	No	No	No	Positive	Blood	Unassisted	Reactive	HCV RNA Detected	45140	3 months	Completed
1179	ART	Female	55+	Tertiary	Widowed	Employed for wages	No	No	No	No	No	No	No	Positive	Oral	Assisted	Negative	NA	NA	NA	NA
1180	ART	Female	45-54	No formal education	Widowed	Retired/Other	No	No	No	No	No	No	No	Positive	Oral	Assisted	Negative	NA	NA	NA	NA
1181	ART	Female	25-34	Tertiary	Married/In domestic partnership	Out of work	No	No	No	No	No	No	No	Positive	Blood	Assisted	Negative	NA	NA	NA	NA
1182	ART	Female	55+	Primary School	Widowed	Retired/Other	No	No	No	No	No	No	No	Positive	Oral	Assisted	Negative	NA	NA	NA	NA
1183	ART	Female	35-44	Tertiary	Married/In domestic partnership	Out of work	No	No	No	No	No	No	No	Positive	Oral	Assisted	Negative	NA	NA	NA	NA
1184	ART	Female	55+	No formal education	Widowed	Out of work	No	No	No	No	No	No	No	Positive	Oral	Assisted	Reactive	HCV RNA Detected	45142	3 months	Completed
1185	ART	Female	55+	No formal education	Widowed	Out of work	No	No	No	No	No	No	No	Positive	Blood	Assisted	Reactive	HCV RNA Undetected	NA	NA	NA
1186	ART	Female	35-44	Tertiary	Married/In domestic partnership	Employed for wages	No	No	No	No	No	No	No	Positive	Blood	Assisted	Reactive	HCV RNA Undetected	NA	NA	NA
1187	ART	Female	25-34	No formal education	Divorced/ Separated	Retired/Other	No	No	No	No	No	No	No	Positive	Oral	Assisted	Negative	NA	NA	NA	NA
1188	ART	Female	25-34	Primary School	Married/In domestic partnership	Retired/Other	No	No	No	No	No	No	No	Positive	Oral	Assisted	Negative	NA	NA	NA	NA
1189	ART	Female	45-54	High School	Married/In domestic partnership	Out of work	No	No	No	No	No	No	No	Positive	Oral	Assisted	Reactive	HCV RNA Detected	45146	3 months	Completed
1190	ART	Female	45-54	Tertiary	Married/In domestic partnership	Employed for wages	No	No	No	No	No	No	No	Positive	Blood	Assisted	Negative	NA	NA	NA	NA
1191	ART	Female	55+	Tertiary	Widowed	Retired/Other	No	No	No	No	No	No	No	Positive	Blood	Assisted	Negative	NA	NA	NA	NA
1192	ART	Female	45-54	Tertiary	Widowed	Self-employed	No	No	No	No	No	No	No	Positive	Blood	Assisted	Reactive	HCV RNA Undetected	NA	NA	NA
1193	ART	Female	35-44	High School	Married/In domestic partnership	Employed for wages	No	No	No	No	No	No	No	Positive	Blood	Assisted	Negative	NA	NA	NA	NA
1194	ART	Female	35-44	High School	Single, never married	Self-employed	No	No	No	No	No	No	No	Positive	Blood	Assisted	Negative	NA	NA	NA	NA
1195	ART	Male	55+	Primary School	Widowed	Retired/Other	No	No	No	No	No	No	No	Positive	Oral	Assisted	Reactive	HCV RNA Detected	2023-08-17	6 months	Completed
1196	ART	Female	55+	No formal education	Widowed	Employed for wages	No	No	No	No	No	No	No	Positive	Oral	Assisted	Negative	NA	NA	NA	NA
1197	ART	Female	25-34	Primary School	Single, never married	Self-employed	No	No	No	No	No	No	No	Positive	Oral	Assisted	Negative	NA	NA	NA	NA
1198	ART	Female	35-44	Tertiary	Married/In domestic partnership	Employed for wages	No	No	No	No	No	No	No	Positive	Blood	Assisted	Negative	NA	NA	NA	NA
1199	ART	Female	25-34	Tertiary	Single, never married	Out of work	No	No	No	No	No	No	No	Positive	Blood	Assisted	Reactive	HCV RNA Detected	2023-08-18	3 months	Completed
1200	ART	Female	45-54	Tertiary	Single, never married	Self-employed	No	No	No	No	No	No	No	Positive	Blood	Assisted	Negative	NA	NA	NA	NA
1201	ART	Female	25-34	Tertiary	Widowed	Student	No	No	No	No	No	No	No	Positive	Blood	Assisted	Negative	NA	NA	NA	NA
1202	ART	Male	35-44	Primary School	Married/In domestic partnership	Out of work	No	No	No	No	No	No	No	Positive	Oral	Assisted	Reactive	HCV RNA Detected	2023-08-18	3 months	Completed
1203	ART	Male	45-54	Tertiary	Widowed	Out of work	No	No	No	No	No	No	No	Positive	Blood	Assisted	Negative	NA	NA	NA	NA
1204	ART	Male	45-54	Tertiary	Married/In domestic partnership	Self-employed	No	No	No	No	No	No	No	Positive	Blood	Assisted	Negative	NA	NA	NA	NA
1205	ART	Female	25-34	Primary School	Widowed	Employed for wages	No	No	No	No	No	No	No	Positive	Oral	Assisted	Negative	NA	NA	NA	NA
1206	ART	Male	35-44	High School	Married/In domestic partnership	Retired/Other	No	No	No	No	No	No	No	Positive	Blood	Assisted	Negative	NA	NA	NA	NA
1207	ART	Female	35-44	Tertiary	Married/In domestic partnership	Employed for wages	No	No	No	No	No	No	No	Positive	Oral	Unassisted	Negative	NA	NA	NA	NA
1208	ART	Male	35-44	High School	Married/In domestic partnership	Retired/Other	No	No	No	No	No	No	No	Positive	Oral	Assisted	Negative	NA	NA	NA	NA
1209	ART	Female	55+	Tertiary	Married/In domestic partnership	Self-employed	No	No	No	No	No	No	No	Positive	Blood	Assisted	Negative	NA	NA	NA	NA
1210	ART	Male	25-34	Primary School	Married/In domestic partnership	Retired/Other	No	No	No	No	No	No	No	Positive	Blood	Assisted	Negative	NA	NA	NA	NA
1211	ART	Female	55+	Primary School	Divorced/ Separated	Out of work	No	No	No	No	No	No	No	Positive	Blood	Assisted	Negative	NA	NA	NA	NA
1212	ART	Female	25-34	High School	Married/In domestic partnership	Retired/Other	No	No	No	No	No	No	No	Positive	Blood	Assisted	Negative	NA	NA	NA	NA
1213	ART	Female	35-44	Primary School	Married/In domestic partnership	Out of work	No	No	No	No	No	No	No	Positive	Blood	Assisted	Reactive	HCV RNA Detected	2023-08-25	3 months	Completed
1214	ART	Female	18-24	High School	Married/In domestic partnership	Retired/Other	No	No	No	No	No	No	No	Positive	Blood	Assisted	Negative	NA	NA	NA	NA
1215	ART	Female	35-44	High School	Married/In domestic partnership	Retired/Other	No	No	No	No	No	No	No	Positive	Blood	Assisted	Reactive	HCV RNA Detected	2023-08-25	3 months	Completed
1216	ART	Female	25-34	Tertiary	Married/In domestic partnership	Employed for wages	No	No	No	No	No	No	No	Positive	Blood	Assisted	Negative	NA	NA	NA	NA
1217	ART	Female	45-54	No formal education	Married/In domestic partnership	Out of work	No	No	No	No	No	No	No	Positive	Blood	Assisted	Negative	NA	NA	NA	NA
1218	ART	Male	35-44	Tertiary	Married/In domestic partnership	Employed for wages	No	No	No	No	No	No	No	Positive	Blood	Unassisted	Negative	NA	NA	NA	NA
1219	ART	Female	25-34	High School	Married/In domestic partnership	Self-employed	No	No	No	No	No	No	No	Positive	Blood	Unassisted	Negative	NA	NA	NA	NA
1220	ART	Female	55+	No formal education	Married/In domestic partnership	Retired/Other	No	No	No	No	No	No	No	Positive	Oral	Assisted	Negative	NA	NA	NA	NA
1221	ART	Female	45-54	Primary School	Married/In domestic partnership	Retired/Other	No	No	No	No	No	No	No	Positive	Blood	Assisted	Negative	NA	NA	NA	NA
1222	ART	Female	25-34	No formal education	Married/In domestic partnership	Out of work	No	No	No	No	No	No	No	Positive	Blood	Assisted	Negative	NA	NA	NA	NA
1223	ART	Male	45-54	Tertiary	Married/In domestic partnership	Employed for wages	No	No	No	No	No	No	No	Positive	Blood	Unassisted	Negative	NA	NA	NA	NA
1224	ART	Female	35-44	Tertiary	Single, never married	Self-employed	No	No	No	No	No	No	No	Positive	Oral	Unassisted	Negative	NA	NA	NA	NA
1225	ART	Female	25-34	High School	Single, never married	Student	No	No	No	No	No	No	No	Positive	Oral	Assisted	Negative	NA	NA	NA	NA
1226	ART	Female	35-44	Primary School	Widowed	Retired/Other	No	No	No	No	No	No	No	Positive	Oral	Unassisted	Negative	NA	NA	NA	NA
1227	ART	Male	45-54	High School	Married/In domestic partnership	Employed for wages	No	No	No	No	No	No	No	Positive	Blood	Unassisted	Negative	NA	NA	NA	NA
1228	ART	Female	35-44	No formal education	Married/In domestic partnership	Retired/Other	No	No	No	No	No	No	No	Positive	Blood	Assisted	Negative	NA	NA	NA	NA
1229	ART	Female	35-44	High School	Divorced/ Separated	Employed for wages	No	No	No	No	No	No	No	Positive	Blood	Unassisted	Negative	NA	NA	NA	NA
1230	ART	Female	25-34	Tertiary	Single, never married	Retired/Other	No	No	No	No	No	No	No	Positive	Oral	Unassisted	Negative	NA	NA	NA	NA
1231	ART	Female	35-44	Tertiary	Married/In domestic partnership	Retired/Other	No	No	No	No	No	No	No	Positive	Oral	Unassisted	Negative	NA	NA	NA	NA
1232	ART	Male	35-44	High School	Married/In domestic partnership	Self-employed	No	No	No	No	No	No	No	Positive	Oral	Unassisted	Negative	NA	NA	NA	NA
1233	ART	Male	45-54	High School	Married/In domestic partnership	Retired/Other	No	No	No	No	No	No	No	Positive	Oral	Unassisted	Negative	NA	NA	NA	NA
1234	ART	Female	45-54	High School	Married/In domestic partnership	Out of work	No	No	No	No	No	No	No	Positive	Oral	Unassisted	Negative	NA	NA	NA	NA
1235	ART	Female	45-54	No formal education	Married/In domestic partnership	Retired/Other	Yes	No	No	No	No	No	Yes	Positive	Blood	Unassisted	Negative	NA	NA	NA	NA
1236	ART	Female	35-44	High School	Widowed	Retired/Other	No	No	No	No	No	No	No	Positive	Oral	Unassisted	Negative	NA	NA	NA	NA
1237	ART	Female	25-34	Primary School	Married/In domestic partnership	Retired/Other	No	No	No	No	No	No	No	Positive	Oral	Unassisted	Reactive	HCV RNA Detected	45086	3 months	Completed
1238	ART	Female	25-34	High School	Married/In domestic partnership	Out of work	No	No	No	No	No	No	No	Positive	Oral	Unassisted	Negative	NA	NA	NA	NA
1239	ART	Female	35-44	Tertiary	Married/In domestic partnership	Retired/Other	No	No	No	No	No	No	No	Positive	Blood	Assisted	Negative	NA	NA	NA	NA
1240	ART	Male	45-54	Primary School	Married/In domestic partnership	Self-employed	No	No	No	No	No	No	No	Positive	Blood	Unassisted	Negative	NA	NA	NA	NA
1241	ART	Female	35-44	Tertiary	Single, never married	Employed for wages	No	No	No	No	No	No	No	Positive	Blood	Unassisted	Negative	NA	NA	NA	NA
1242	ART	Female	55+	No formal education	Widowed	Self-employed	No	No	No	No	No	No	No	Positive	Oral	Unassisted	Negative	NA	NA	NA	NA
1243	ART	Female	35-44	Primary School	Married/In domestic partnership	Retired/Other	No	No	No	No	No	No	No	Positive	Oral	Unassisted	Negative	NA	NA	NA	NA
1244	ART	Female	35-44	No formal education	Widowed	Self-employed	No	No	No	No	No	No	No	Positive	Oral	Unassisted	Reactive	HCV RNA Detected	45269	3 months	Completed
1245	ART	Female	35-44	Primary School	Married/In domestic partnership	Retired/Other	No	No	No	No	No	No	No	Positive	Oral	Assisted	Negative	NA	NA	NA	NA
1246	ART	Female	25-34	Primary School	Married/In domestic partnership	Retired/Other	Yes	No	No	No	No	No	Yes	Positive	Oral	Assisted	Negative	NA	NA	NA	NA
1247	ART	Female	25-34	Tertiary	Married/In domestic partnership	Self-employed	No	No	No	No	No	No	No	Positive	Blood	Assisted	Negative	NA	NA	NA	NA
1248	ART	Female	45-54	No formal education	Widowed	Out of work	No	No	No	No	No	No	No	Positive	Blood	Assisted	Negative	NA	NA	NA	NA
1249	ART	Male	35-44	Primary School	Married/In domestic partnership	Employed for wages	No	No	No	No	No	No	No	Positive	Oral	Assisted	Negative	NA	NA	NA	NA
1250	ART	Female	55+	Primary School	Married/In domestic partnership	Retired/Other	No	No	No	No	No	No	No	Positive	Oral	Assisted	Negative	NA	NA	NA	NA
1251	ART	Male	45-54	Tertiary	Married/In domestic partnership	Employed for wages	No	No	No	No	No	No	No	Positive	Blood	Unassisted	Negative	NA	NA	NA	NA
1252	ART	Female	35-44	Tertiary	Single, never married	Self-employed	No	No	No	No	No	No	No	Positive	Blood	Unassisted	Negative	NA	NA	NA	NA
1253	ART	Female	45-54	Primary School	Married/In domestic partnership	Employed for wages	No	No	No	No	No	No	No	Positive	Oral	Assisted	Negative	NA	NA	NA	NA
1254	ART	Female	35-44	No formal education	Married/In domestic partnership	Out of work	No	No	No	No	No	No	No	Positive	Oral	Unassisted	Negative	NA	NA	NA	NA
1255	ART	Male	55+	Tertiary	Married/In domestic partnership	Employed for wages	No	No	No	No	No	No	No	Positive	Oral	Unassisted	Negative	NA	NA	NA	NA
1256	ART	Female	35-44	Primary School	Married/In domestic partnership	Employed for wages	No	No	No	No	No	No	No	Positive	Blood	Assisted	Negative	NA	NA	NA	NA
1257	ART	Female	25-34	High School	Married/In domestic partnership	Employed for wages	No	No	No	No	No	No	No	Positive	Blood	Unassisted	Negative	NA	NA	NA	NA
1258	ART	Male	35-44	Tertiary	Married/In domestic partnership	Employed for wages	No	No	No	No	No	No	No	Positive	Oral	Unassisted	Negative	NA	NA	NA	NA
1259	ART	Female	25-34	No formal education	Married/In domestic partnership	Retired/Other	No	No	No	No	No	No	No	Positive	Blood	Assisted	Negative	NA	NA	NA	NA
1260	ART	Female	25-34	Primary School	Single, never married	Retired/Other	No	No	No	No	No	No	No	Positive	Blood	Unassisted	Negative	NA	NA	NA	NA
1261	ART	Female	25-34	Primary School	Married/In domestic partnership	Retired/Other	No	No	No	No	No	No	No	Positive	Blood	Unassisted	Negative	NA	NA	NA	NA
1262	ART	Female	25-34	High School	Married/In domestic partnership	Retired/Other	No	No	No	No	No	No	No	Positive	Blood	Unassisted	Negative	NA	NA	NA	NA
1263	ART	Male	18-24	Tertiary	Single, never married	Student	No	No	No	No	No	No	No	Positive	Oral	Unassisted	Negative	NA	NA	NA	NA
1264	ART	Male	45-54	High School	Married/In domestic partnership	Retired/Other	No	No	No	No	No	No	No	Positive	Blood	Unassisted	Negative	NA	NA	NA	NA
1265	ART	Female	45-54	Primary School	Married/In domestic partnership	Retired/Other	No	No	No	No	No	No	No	Positive	Blood	Assisted	Reactive	HCV RNA Detected	45239	3 months	Completed
1266	ART	Female	35-44	High School	Married/In domestic partnership	Retired/Other	No	No	No	No	No	No	No	Positive	Blood	Unassisted	Negative	NA	NA	NA	NA
1267	ART	Male	35-44	Tertiary	Single, never married	Employed for wages	No	No	No	No	No	No	No	Positive	Blood	Unassisted	Negative	NA	NA	NA	NA
1268	ART	Female	35-44	Tertiary	Widowed	Self-employed	No	No	No	No	No	No	No	Positive	Oral	Unassisted	Negative	NA	NA	NA	NA
1269	ART	Male	35-44	High School	Married/In domestic partnership	Self-employed	No	No	No	No	No	No	No	Positive	Blood	Unassisted	Negative	NA	NA	NA	NA
1270	ART	Female	45-54	Tertiary	Married/In domestic partnership	Self-employed	No	No	No	No	No	No	No	Positive	Blood	Assisted	Negative	NA	NA	NA	NA
1271	ART	Male	35-44	High School	Married/In domestic partnership	Self-employed	No	No	No	No	No	No	No	Positive	Blood	Unassisted	Negative	NA	NA	NA	NA
1272	ART	Female	25-34	High School	Single, never married	Employed for wages	No	No	No	No	No	No	No	Positive	Oral	Unassisted	Negative	NA	NA	NA	NA
1273	ART	Male	45-54	High School	Married/In domestic partnership	Retired/Other	No	No	No	No	No	No	No	Positive	Oral	Unassisted	Negative	NA	NA	NA	NA
1274	ART	Female	35-44	Tertiary	Married/In domestic partnership	Employed for wages	No	No	No	No	No	No	No	Positive	Blood	Unassisted	Negative	NA	NA	NA	NA
1275	ART	Male	55+	Tertiary	Married/In domestic partnership	Retired/Other	No	No	No	No	No	No	No	Positive	Blood	Unassisted	Negative	NA	NA	NA	NA
1276	ART	Male	35-44	High School	Married/In domestic partnership	Retired/Other	No	No	No	No	No	No	No	Positive	Blood	Assisted	Negative	NA	NA	NA	NA
1277	ART	Male	25-34	No formal education	Married/In domestic partnership	Retired/Other	No	No	No	No	No	No	No	Positive	Oral	Assisted	Negative	NA	NA	NA	NA
1278	ART	Female	55+	Primary School	Widowed	Retired/Other	No	No	No	No	No	No	No	Positive	Blood	Assisted	Negative	NA	NA	NA	NA
1279	ART	Female	35-44	Tertiary	Married/In domestic partnership	Employed for wages	No	No	No	No	No	No	No	Positive	Oral	Unassisted	Negative	NA	NA	NA	NA
1280	ART	Male	45-54	High School	Married/In domestic partnership	Employed for wages	No	No	No	No	No	No	No	Positive	Blood	Assisted	Reactive	HCV RNA Detected	2023-09-15	3 months	Completed
1281	ART	Male	45-54	Tertiary	Married/In domestic partnership	Employed for wages	No	No	No	No	No	No	No	Positive	Oral	Unassisted	Negative	NA	NA	NA	NA
1282	ART	Female	25-34	No formal education	Married/In domestic partnership	Retired/Other	No	No	No	No	No	No	No	Positive	Blood	Unassisted	Reactive	HCV RNA Undetected	NA	NA	NA
1283	ART	Female	35-44	High School	Divorced/ Separated	Self-employed	No	No	No	No	No	No	No	Positive	Oral	Unassisted	Negative	NA	NA	NA	NA
1284	ART	Female	45-54	No formal education	Married/In domestic partnership	Retired/Other	No	No	No	No	No	No	No	Positive	Blood	Assisted	Reactive	HCV RNA Detected	NA	NA	NA
1285	ART	Male	35-44	Primary School	Married/In domestic partnership	Employed for wages	No	No	No	No	No	No	No	Positive	Oral	Unassisted	Negative	NA	NA	NA	NA
1286	ART	Female	45-54	High School	Married/In domestic partnership	Employed for wages	No	No	No	No	No	No	No	Positive	Blood	Assisted	Negative	NA	NA	NA	NA
1287	ART	Female	55+	No formal education	Widowed	Retired/Other	No	No	No	No	No	No	No	Positive	Blood	Assisted	Negative	NA	NA	NA	NA
1288	ART	Female	18-24	High School	Single, never married	Self-employed	No	No	No	No	No	No	No	Positive	Oral	Unassisted	Negative	NA	NA	NA	NA
1289	ART	Female	45-54	No formal education	Married/In domestic partnership	Retired/Other	No	No	No	No	No	No	No	Positive	Blood	Unassisted	Negative	NA	NA	NA	NA
1290	ART	Female	35-44	High School	Single, never married	Retired/Other	No	No	No	No	No	No	No	Positive	Blood	Unassisted	Negative	NA	NA	NA	NA
1291	ART	Male	45-54	Tertiary	Married/In domestic partnership	Employed for wages	No	No	No	No	No	No	No	Positive	Blood	Unassisted	Negative	NA	NA	NA	NA
1292	ART	Male	25-34	High School	Married/In domestic partnership	Employed for wages	No	No	No	No	No	No	No	Positive	Blood	Unassisted	Negative	NA	NA	NA	NA
1293	ART	Male	35-44	High School	Married/In domestic partnership	Employed for wages	No	No	No	No	No	No	No	Positive	Blood	Unassisted	Negative	NA	NA	NA	NA
1294	ART	Female	25-34	Tertiary	Married/In domestic partnership	Self-employed	No	No	No	No	No	No	No	Positive	Blood	Unassisted	Negative	NA	NA	NA	NA
1295	ART	Female	35-44	Primary School	Widowed	Self-employed	No	No	No	No	No	No	No	Positive	Blood	Unassisted	Negative	NA	NA	NA	NA
1296	ART	Male	55+	High School	Married/In domestic partnership	Self-employed	No	No	No	No	No	No	No	Positive	Blood	Assisted	Negative	NA	NA	NA	NA
1297	ART	Female	25-34	Primary School	Widowed	Out of work	No	No	No	No	No	No	No	Positive	Blood	Assisted	Negative	NA	NA	NA	NA
1298	ART	Female	35-44	Tertiary	Married/In domestic partnership	Employed for wages	No	No	No	No	No	No	No	Positive	Blood	Assisted	Negative	NA	NA	NA	NA
1299	ART	Male	55+	Primary School	Married/In domestic partnership	Employed for wages	No	No	No	No	No	No	No	Positive	Blood	Unassisted	Reactive	HCV RNA Detected	2023-09-22	3 months	Completed
1300	ART	Male	45-54	High School	Married/In domestic partnership	Employed for wages	No	No	No	No	No	No	No	Positive	Blood	Unassisted	Negative	NA	NA	NA	NA
1301	ART	Female	35-44	High School	Married/In domestic partnership	Retired/Other	No	No	No	No	No	No	No	Positive	Blood	Unassisted	Negative	NA	NA	NA	NA
1302	ART	Female	45-54	No formal education	Widowed	Retired/Other	No	No	No	No	No	No	No	Positive	Oral	Assisted	Negative	NA	NA	NA	NA
1303	ART	Male	45-54	High School	Married/In domestic partnership	Retired/Other	No	No	No	No	No	No	No	Positive	Blood	Assisted	Reactive	HCV RNA Detected	2023-09-25	3 months	Completed
1304	ART	Female	35-44	High School	Widowed	Self-employed	No	No	No	No	No	No	No	Positive	Blood	Unassisted	Negative	NA	NA	NA	NA
1305	ART	Female	35-44	High School	Married/In domestic partnership	Retired/Other	No	No	No	No	No	No	No	Positive	Blood	Assisted	Negative	NA	NA	NA	NA
1306	ART	Male	45-54	Primary School	Married/In domestic partnership	Self-employed	No	No	No	No	No	No	No	Positive	Blood	Unassisted	Negative	NA	NA	NA	NA
1307	ART	Male	35-44	Tertiary	Married/In domestic partnership	Retired/Other	No	No	No	No	No	No	No	Positive	Blood	Unassisted	Negative	NA	NA	NA	NA
1308	ART	Male	45-54	High School	Married/In domestic partnership	Employed for wages	No	No	No	No	No	No	No	Positive	Oral	Assisted	Negative	NA	NA	NA	NA
1309	ART	Female	25-34	No formal education	Married/In domestic partnership	Retired/Other	No	No	No	No	No	No	No	Positive	Blood	Unassisted	Negative	NA	NA	NA	NA
1310	ART	Female	55+	Primary School	Married/In domestic partnership	Employed for wages	No	No	No	No	No	No	No	Positive	Oral	Unassisted	Reactive	HCV RNA Undetected	NA	NA	NA
1311	ART	Male	35-44	High School	Single, never married	Retired/Other	No	No	No	No	No	No	No	Positive	Blood	Assisted	Negative	NA	NA	NA	NA
1312	ART	Female	55+	Primary School	Married/In domestic partnership	Self-employed	No	No	No	No	No	No	No	Positive	Oral	Assisted	Negative	NA	NA	NA	NA
1313	ART	Female	55+	Primary School	Married/In domestic partnership	Retired/Other	No	No	No	No	No	No	No	Positive	Oral	Unassisted	Negative	NA	NA	NA	NA
1314	ART	Female	35-44	Primary School	Married/In domestic partnership	Retired/Other	No	No	No	No	No	No	No	Positive	Oral	Unassisted	Negative	NA	NA	NA	NA
1315	ART	Female	25-34	High School	Widowed	Employed for wages	No	No	No	No	No	No	No	Positive	Oral	Unassisted	Negative	NA	NA	NA	NA
1316	ART	Male	45-54	High School	Married/In domestic partnership	Employed for wages	No	No	No	No	No	No	No	Positive	Oral	Unassisted	Reactive	HCV RNA Detected	2023-09-28	3 months	Completed
1317	ART	Female	25-34	High School	Married/In domestic partnership	Retired/Other	No	No	No	No	No	No	No	Positive	Blood	Unassisted	Negative	NA	NA	NA	NA
1318	ART	Female	45-54	High School	Married/In domestic partnership	Employed for wages	No	No	No	No	No	No	No	Positive	Blood	Unassisted	Negative	NA	NA	NA	NA
1319	ART	Male	35-44	Tertiary	Married/In domestic partnership	Employed for wages	No	No	No	No	No	No	No	Positive	Blood	Unassisted	Negative	NA	NA	NA	NA
1320	ART	Male	55+	Tertiary	Married/In domestic partnership	Employed for wages	No	No	No	No	No	No	No	Positive	Oral	Unassisted	Negative	NA	NA	NA	NA
1321	ART	Male	55+	Tertiary	Married/In domestic partnership	Not Stated	No	No	No	No	No	No	No	Positive	Blood	Unassisted	Negative	NA	NA	NA	NA
1322	ART	Female	35-44	Primary School	Widowed	Out of work	No	No	No	No	No	No	No	Positive	Oral	Unassisted	Reactive	HCV RNA Detected	2023-09-29	3 months	Completed
1323	ART	Female	35-44	No formal education	Married/In domestic partnership	Retired/Other	No	No	No	No	No	No	No	Positive	Blood	Unassisted	Negative	NA	NA	NA	NA
1324	ART	Male	55+	Tertiary	Married/In domestic partnership	Employed for wages	No	No	No	No	No	No	No	Positive	Blood	Unassisted	Negative	NA	NA	NA	NA
1325	ART	Male	45-54	Primary School	Married/In domestic partnership	Employed for wages	No	No	No	No	No	No	No	Positive	Blood	Unassisted	Reactive	HCV RNA Detected	45056	3 months	Completed
1326	ART	Male	45-54	Primary School	Married/In domestic partnership	Retired/Other	No	No	No	No	No	No	No	Positive	Blood	Unassisted	Negative	NA	NA	NA	NA
1327	ART	Male	35-44	Tertiary	Married/In domestic partnership	Self-employed	No	No	No	No	No	No	No	Positive	Blood	Unassisted	Reactive	HCV RNA Detected	45026	3 months	Completed
1328	ART	Female	35-44	High School	Married/In domestic partnership	Employed for wages	No	No	No	No	No	No	No	Positive	Oral	Unassisted	Negative	NA	NA	NA	NA
1329	ART	Male	35-44	Tertiary	Married/In domestic partnership	Out of work	No	No	No	No	No	No	No	Positive	Oral	Unassisted	Negative	NA	NA	NA	NA
1330	ART	Female	25-34	High School	Single, never married	Student	No	No	No	No	No	No	No	Positive	Oral	Unassisted	Negative	NA	NA	NA	NA
1331	ART	Female	25-34	Primary School	Married/In domestic partnership	Retired/Other	No	No	No	No	No	No	No	Positive	Oral	Unassisted	Negative	NA	NA	NA	NA
1332	ART	Male	55+	Tertiary	Married/In domestic partnership	Retired/Other	No	No	No	No	No	No	No	Positive	Blood	Unassisted	Reactive	HCV RNA Detected	44995	3 months	Completed
1333	ART	Male	45-54	High School	Married/In domestic partnership	Retired/Other	No	No	No	No	No	No	No	Positive	Blood	Unassisted	Negative	NA	NA	NA	NA
1334	ART	Female	35-44	Tertiary	Married/In domestic partnership	Self-employed	No	No	No	No	No	No	No	Positive	Blood	Unassisted	Negative	NA	NA	NA	NA
1335	ART	Female	25-34	Tertiary	Single, never married	Self-employed	No	No	Yes	No	No	No	No	Positive	Oral	Unassisted	Negative	NA	NA	NA	NA
1336	ART	Female	35-44	No formal education	Married/In domestic partnership	Retired/Other	No	No	No	No	No	No	No	Positive	Blood	Unassisted	Reactive	HCV RNA Detected	44995	3 months	Completed
1337	ART	Male	45-54	Primary School	Married/In domestic partnership	Retired/Other	No	No	No	No	No	No	No	Positive	Blood	Assisted	Negative	NA	NA	NA	NA
1338	ART	Male	45-54	High School	Married/In domestic partnership	Employed for wages	No	No	No	No	No	No	No	Positive	Blood	Unassisted	Negative	NA	NA	NA	NA
1339	ART	Male	55+	High School	Married/In domestic partnership	Employed for wages	No	No	No	No	No	No	No	Positive	Blood	Unassisted	Negative	NA	NA	NA	NA
1340	ART	Female	45-54	High School	Widowed	Out of work	No	No	No	No	No	No	No	Positive	Oral	Unassisted	Reactive	HCV RNA Detected	45026	3 months	Completed
1341	ART	Female	45-54	No formal education	Widowed	Employed for wages	No	No	No	No	No	No	No	Positive	Oral	Assisted	Negative	NA	NA	NA	NA
1342	ART	Female	25-34	High School	Single, never married	Self-employed	No	No	No	No	No	No	No	Positive	Oral	Unassisted	Negative	NA	NA	NA	NA
1343	ART	Female	35-44	Primary School	Married/In domestic partnership	Retired/Other	No	No	No	No	No	No	No	Positive	Oral	Unassisted	Negative	NA	NA	NA	NA
1344	ART	Male	45-54	High School	Married/In domestic partnership	Self-employed	No	No	No	No	No	No	No	Positive	Oral	Unassisted	Reactive	HCV RNA Detected	44995	3 months	Completed
1345	ART	Female	35-44	Tertiary	Married/In domestic partnership	Employed for wages	No	No	No	No	No	No	No	Positive	Oral	Unassisted	Negative	NA	NA	NA	NA
1346	ART	Male	45-54	Tertiary	Married/In domestic partnership	Employed for wages	No	No	No	No	No	No	No	Positive	Blood	Unassisted	Negative	NA	NA	NA	NA
1347	ART	Male	35-44	Primary School	Married/In domestic partnership	Retired/Other	No	No	No	No	No	No	No	Positive	Blood	Unassisted	Negative	NA	NA	NA	NA
1348	ART	Female	35-44	High School	Married/In domestic partnership	Retired/Other	No	No	No	No	No	No	No	Positive	Blood	Unassisted	Negative	NA	NA	NA	NA
1349	ART	Female	35-44	High School	Married/In domestic partnership	Retired/Other	No	No	No	No	No	No	No	Positive	Blood	Unassisted	Negative	NA	NA	NA	NA
1350	ART	Female	35-44	High School	Married/In domestic partnership	Retired/Other	No	No	No	No	No	No	No	Positive	Blood	Unassisted	Reactive	HCV RNA Detected	45026	3 months	Completed
1351	ART	Female	35-44	Tertiary	Married/In domestic partnership	Employed for wages	No	No	No	No	No	No	No	Positive	Blood	Unassisted	Negative	NA	NA	NA	NA
1352	ART	Female	35-44	Tertiary	Married/In domestic partnership	Out of work	No	No	No	No	No	No	No	Positive	Blood	Unassisted	Negative	NA	NA	NA	NA
1353	ART	Female	25-34	High School	Married/In domestic partnership	Retired/Other	No	No	No	No	No	No	No	Positive	Blood	Assisted	Negative	NA	NA	NA	NA
1354	ART	Female	35-44	Tertiary	Married/In domestic partnership	Employed for wages	No	No	No	No	No	No	No	Positive	Oral	Unassisted	Negative	NA	NA	NA	NA
1355	ART	Female	25-34	Tertiary	Married/In domestic partnership	Employed for wages	No	No	No	No	No	No	No	Positive	Blood	Unassisted	Negative	NA	NA	NA	NA
1356	ART	Female	45-54	Primary School	Married/In domestic partnership	Employed for wages	No	No	No	No	No	No	No	Positive	Blood	Assisted	Negative	NA	NA	NA	NA
1357	ART	Female	35-44	Tertiary	Married/In domestic partnership	Retired/Other	No	No	No	No	No	No	No	Positive	Oral	Unassisted	Negative	NA	NA	NA	NA
1358	ART	Female	35-44	Primary School	Widowed	Retired/Other	No	No	No	No	No	No	No	Positive	Oral	Unassisted	Negative	NA	NA	NA	NA
1359	ART	Female	25-34	Tertiary	Married/In domestic partnership	Employed for wages	No	No	No	No	No	No	No	Positive	Blood	Unassisted	Negative	NA	NA	NA	NA
1360	ART	Male	55+	Tertiary	Married/In domestic partnership	Retired/Other	No	No	No	No	No	No	No	Positive	Blood	Unassisted	Reactive	HCV RNA Undetected	NA	NA	NA
1361	ART	Female	35-44	High School	Married/In domestic partnership	Retired/Other	No	No	No	No	No	No	No	Positive	Blood	Unassisted	Negative	NA	NA	NA	NA
1362	ART	Male	55+	Tertiary	Married/In domestic partnership	Retired/Other	No	No	No	No	No	No	No	Positive	Oral	Unassisted	Negative	NA	NA	NA	NA
1363	ART	Male	45-54	Tertiary	Married/In domestic partnership	Employed for wages	No	No	No	No	No	No	No	Positive	Oral	Unassisted	Negative	NA	NA	NA	NA
1364	ART	Male	55+	Primary School	Married/In domestic partnership	Retired/Other	No	No	No	No	No	No	No	Positive	Oral	Unassisted	Negative	NA	NA	NA	NA
1365	ART	Female	25-34	High School	Married/In domestic partnership	Employed for wages	No	No	No	No	No	No	No	Positive	Blood	Unassisted	Negative	NA	NA	NA	NA
1366	ART	Female	35-44	Primary School	Married/In domestic partnership	Out of work	No	No	No	No	No	No	No	Positive	Oral	Unassisted	Negative	NA	NA	NA	NA
1367	ART	Female	35-44	No formal education	Married/In domestic partnership	Retired/Other	No	No	No	No	No	No	No	Positive	Oral	Unassisted	Negative	NA	NA	NA	NA
1368	ART	Male	45-54	High School	Married/In domestic partnership	Employed for wages	No	No	No	No	No	No	No	Positive	Oral	Unassisted	Reactive	HCV RNA Detected	2023-11-15	3 months	Completed
1369	ART	Female	35-44	High School	Married/In domestic partnership	Self-employed	No	No	No	No	No	No	No	Positive	Blood	Unassisted	Negative	NA	NA	NA	NA
1370	ART	Female	35-44	No formal education	Married/In domestic partnership	Employed for wages	No	No	No	No	No	No	No	Positive	Oral	Unassisted	Negative	NA	NA	NA	NA
1371	ART	Female	35-44	No formal education	Married/In domestic partnership	Retired/Other	No	No	No	No	No	No	No	Positive	Oral	Unassisted	Negative	NA	NA	NA	NA
1372	ART	Female	45-54	Primary School	Widowed	Employed for wages	No	No	No	No	No	No	No	Positive	Oral	Unassisted	Negative	NA	NA	NA	NA
1373	ART	Female	45-54	High School	Married/In domestic partnership	Employed for wages	No	No	No	No	No	No	No	Positive	Oral	Unassisted	Negative	NA	NA	NA	NA
1374	ART	Female	35-44	Tertiary	Single, never married	Self-employed	No	No	No	No	No	No	No	Positive	Blood	Unassisted	Negative	NA	NA	NA	NA
1375	ART	Female	35-44	Primary School	Married/In domestic partnership	Retired/Other	No	No	No	No	No	No	No	Positive	Blood	Unassisted	Negative	NA	NA	NA	NA
1376	ART	Female	25-34	Tertiary	Single, never married	Out of work	No	No	No	No	No	No	No	Positive	Blood	Unassisted	Negative	NA	NA	NA	NA
1377	ART	Male	45-54	Tertiary	Married/In domestic partnership	Employed for wages	No	No	No	No	No	No	No	Positive	Blood	Unassisted	Reactive	HCV RNA Detected	2023-10-31	3 months	Completed
1378	ART	Male	45-54	Tertiary	Married/In domestic partnership	Employed for wages	No	No	No	No	No	No	No	Positive	Blood	Unassisted	Reactive	HCV RNA Detected	44968	3 months	Completed
1379	ART	Female	35-44	Tertiary	Married/In domestic partnership	Retired/Other	No	No	No	No	No	No	No	Positive	Oral	Unassisted	Negative	NA	NA	NA	NA
1380	ART	Female	45-54	Tertiary	Married/In domestic partnership	Employed for wages	No	No	No	No	No	No	No	Positive	Blood	Unassisted	Negative	NA	NA	NA	NA
1381	ART	Male	35-44	High School	Married/In domestic partnership	Employed for wages	No	No	No	No	No	No	No	Positive	Blood	Unassisted	Reactive	HCV RNA Detected	44968	3 months	Completed
1382	ART	Female	35-44	High School	Married/In domestic partnership	Employed for wages	No	No	No	No	No	No	No	Positive	Blood	Unassisted	Negative	NA	NA	NA	NA
1383	ART	Female	25-34	Tertiary	Single, never married	Self-employed	No	No	No	No	No	No	No	Positive	Blood	Unassisted	Negative	NA	NA	NA	NA
1384	ART	Male	45-54	Tertiary	Married/In domestic partnership	Employed for wages	No	No	No	No	No	No	No	Positive	Oral	Unassisted	Negative	NA	NA	NA	NA
1385	ART	Male	55+	Tertiary	Married/In domestic partnership	Retired/Other	No	No	No	No	No	No	No	Positive	Blood	Assisted	Negative	NA	NA	NA	NA
1386	ART	Female	25-34	Tertiary	Single, never married	Out of work	No	No	No	No	No	No	No	Positive	Blood	Unassisted	Negative	NA	NA	NA	NA
1387	ART	Female	35-44	Primary School	Divorced/ Separated	Self-employed	No	No	No	No	No	No	No	Positive	Oral	Unassisted	Negative	NA	NA	NA	NA
1388	ART	Female	25-34	Primary School	Married/In domestic partnership	Out of work	No	No	No	No	No	No	No	Positive	Oral	Unassisted	Negative	NA	NA	NA	NA
1389	ART	Female	35-44	Primary School	Married/In domestic partnership	Self-employed	No	No	No	No	No	No	No	Positive	Oral	Unassisted	Negative	NA	NA	NA	NA
1390	ART	Female	45-54	No formal education	Widowed	Out of work	No	No	No	No	No	No	No	Positive	Oral	Assisted	Negative	NA	NA	NA	NA
1391	ART	Female	35-44	Primary School	Married/In domestic partnership	Retired/Other	No	No	No	No	No	No	No	Positive	Oral	Unassisted	Negative	NA	NA	NA	NA
1392	ART	Female	45-54	Tertiary	Married/In domestic partnership	Retired/Other	No	No	No	No	No	No	No	Positive	Blood	Unassisted	Negative	NA	NA	NA	NA
1393	ART	Male	35-44	High School	Married/In domestic partnership	Retired/Other	No	No	No	No	No	No	No	Positive	Blood	Unassisted	Negative	NA	NA	NA	NA
1394	ART	Female	45-54	Primary School	Married/In domestic partnership	Retired/Other	No	No	No	No	No	No	No	Positive	Blood	Unassisted	Negative	NA	NA	NA	NA
1395	ART	Female	45-54	High School	Married/In domestic partnership	Retired/Other	No	No	No	No	No	No	No	Positive	Blood	Unassisted	Negative	NA	NA	NA	NA
1396	ART	Male	45-54	High School	Single, never married	Retired/Other	No	No	No	No	No	No	No	Positive	Blood	Unassisted	Negative	NA	NA	NA	NA
1397	ART	Female	35-44	Tertiary	Married/In domestic partnership	Out of work	No	No	No	No	No	No	No	Positive	Oral	Unassisted	Negative	NA	NA	NA	NA
1398	ART	Female	35-44	High School	Married/In domestic partnership	Retired/Other	No	No	No	No	No	No	No	Positive	Oral	Unassisted	Negative	NA	NA	NA	NA
1399	ART	Female	35-44	High School	Married/In domestic partnership	Retired/Other	No	No	No	No	No	No	No	Positive	Oral	Unassisted	Negative	NA	NA	NA	NA
1400	ART	Female	35-44	High School	Married/In domestic partnership	Employed for wages	No	No	No	No	No	No	No	Positive	Blood	Unassisted	Reactive	HCV RNA Undetected	NA	NA	NA
1401	ART	Female	35-44	High School	Married/In domestic partnership	Retired/Other	No	No	No	No	No	No	No	Positive	Oral	Unassisted	Negative	NA	NA	NA	NA
1402	ART	Female	55+	No formal education	Married/In domestic partnership	Retired/Other	No	No	No	No	No	No	No	Positive	Blood	Unassisted	Negative	NA	NA	NA	NA
1403	ART	Female	45-54	High School	Married/In domestic partnership	Retired/Other	No	No	No	No	No	No	No	Positive	Blood	Assisted	Negative	NA	NA	NA	NA
1404	ART	Female	35-44	Primary School	Married/In domestic partnership	Retired/Other	No	No	No	No	No	No	No	Positive	Blood	Unassisted	Reactive	HCV RNA Detected	44968	3 months	Completed
1405	ART	Female	45-54	Tertiary	Married/In domestic partnership	Employed for wages	No	No	No	No	No	No	No	Positive	Blood	Unassisted	Negative	NA	NA	NA	NA
1406	ART	Male	45-54	Tertiary	Married/In domestic partnership	Not Stated	No	No	No	No	No	No	No	Positive	Blood	Unassisted	Negative	NA	NA	NA	NA
1407	ART	Female	25-34	High School	Married/In domestic partnership	Employed for wages	No	No	No	No	No	No	No	Positive	Blood	Assisted	Negative	NA	NA	NA	NA
1408	ART	Male	55+	High School	Married/In domestic partnership	Retired/Other	No	No	No	No	No	No	No	Positive	Blood	Unassisted	Negative	NA	NA	NA	NA
1409	ART	Female	25-34	Tertiary	Married/In domestic partnership	Employed for wages	No	No	No	No	No	No	No	Positive	Oral	Unassisted	Negative	NA	NA	NA	NA
1410	ART	Female	55+	No formal education	Married/In domestic partnership	Retired/Other	No	No	No	No	No	No	No	Positive	Blood	Unassisted	Negative	NA	NA	NA	NA
1411	ART	Female	35-44	High School	Married/In domestic partnership	Self-employed	No	No	No	No	No	No	No	Positive	Oral	Unassisted	Negative	NA	NA	NA	NA
1412	ART	Female	25-34	High School	Married/In domestic partnership	Retired/Other	No	No	No	No	No	No	No	Positive	Oral	Unassisted	Negative	NA	NA	NA	NA
1413	ART	Female	35-44	No formal education	Married/In domestic partnership	Retired/Other	No	No	No	No	No	No	No	Positive	Oral	Assisted	Negative	NA	NA	NA	NA
1414	ART	Female	55+	Primary School	Married/In domestic partnership	Retired/Other	No	No	No	No	No	No	No	Positive	Oral	Unassisted	Negative	NA	NA	NA	NA
1415	ART	Male	45-54	Primary School	Married/In domestic partnership	Self-employed	No	No	No	No	No	No	No	Positive	Oral	Unassisted	Negative	NA	NA	NA	NA
1416	ART	Male	35-44	High School	Married/In domestic partnership	Retired/Other	No	No	No	No	No	No	No	Positive	Blood	Unassisted	Negative	NA	NA	NA	NA
1417	ART	Female	35-44	No formal education	Single, never married	Self-employed	No	No	No	No	No	No	No	Positive	Oral	Assisted	Negative	NA	NA	NA	NA
1418	ART	Male	45-54	Tertiary	Married/In domestic partnership	Retired/Other	No	No	No	No	No	No	No	Positive	Blood	Unassisted	Negative	NA	NA	NA	NA
1419	ART	Female	25-34	High School	Married/In domestic partnership	Self-employed	No	No	No	No	No	No	No	Positive	Blood	Unassisted	Negative	NA	NA	NA	NA
1420	ART	Female	45-54	High School	Married/In domestic partnership	Employed for wages	No	No	No	No	No	No	No	Positive	Blood	Unassisted	Negative	NA	NA	NA	NA
1421	ART	Female	35-44	High School	Married/In domestic partnership	Self-employed	No	No	No	No	No	No	No	Positive	Oral	Unassisted	Negative	NA	NA	NA	NA
1422	ART	Female	45-54	High School	Married/In domestic partnership	Retired/Other	No	No	No	No	No	No	No	Positive	Blood	Unassisted	Negative	NA	NA	NA	NA
1423	ART	Male	35-44	High School	Married/In domestic partnership	Employed for wages	No	No	No	No	No	No	No	Positive	Oral	Unassisted	Negative	NA	NA	NA	NA
1424	ART	Male	45-54	High School	Married/In domestic partnership	Self-employed	No	No	No	No	No	No	No	Positive	Blood	Unassisted	Negative	NA	NA	NA	NA
1425	ART	Female	55+	Primary School	Widowed	Retired/Other	No	No	No	No	No	No	No	Positive	Oral	Unassisted	Negative	NA	NA	NA	NA
1426	ART	Female	45-54	No formal education	Divorced/ Separated	Out of work	No	No	No	No	No	No	No	Positive	Blood	Unassisted	Negative	NA	NA	NA	NA
1427	ART	Male	25-34	High School	Single, never married	Self-employed	No	No	No	No	No	No	No	Positive	Blood	Unassisted	Negative	NA	NA	NA	NA
1428	ART	Male	35-44	High School	Married/In domestic partnership	Self-employed	No	No	No	No	No	No	No	Positive	Oral	Unassisted	Negative	NA	NA	NA	NA
1429	ART	Male	45-54	High School	Married/In domestic partnership	Self-employed	No	No	No	No	No	No	No	Positive	Oral	Unassisted	Reactive	HCV RNA Detected	2023-11-15	3 months	Completed
1430	ART	Male	45-54	High School	Married/In domestic partnership	Employed for wages	No	No	No	No	No	No	No	Positive	Blood	Unassisted	Negative	NA	NA	NA	NA
1431	ART	Female	35-44	Primary School	Widowed	Out of work	No	No	No	No	No	No	No	Positive	Blood	Unassisted	Negative	NA	NA	NA	NA
1432	ART	Male	35-44	High School	Married/In domestic partnership	Employed for wages	No	No	No	No	No	No	No	Positive	Blood	Unassisted	Reactive	HCV RNA Detected	45088	3 months	Completed
1433	ART	Female	35-44	Primary School	Married/In domestic partnership	Retired/Other	No	No	No	No	No	No	No	Positive	Oral	Unassisted	Negative	NA	NA	NA	NA
1434	ART	Female	55+	No formal education	Widowed	Out of work	No	No	No	No	No	No	No	Positive	Oral	Unassisted	Negative	NA	NA	NA	NA
1435	ART	Male	35-44	Tertiary	Married/In domestic partnership	Employed for wages	No	No	No	No	No	No	No	Positive	Blood	Unassisted	Negative	NA	NA	NA	NA
1436	ART	Female	35-44	Tertiary	Single, never married	Employed for wages	No	No	No	No	No	No	No	Positive	Oral	Unassisted	Negative	NA	NA	NA	NA
1437	ART	Female	55+	Tertiary	Married/In domestic partnership	Retired/Other	No	No	No	No	No	No	No	Positive	Blood	Unassisted	Negative	NA	NA	NA	NA
1438	ART	Female	45-54	No formal education	Widowed	Out of work	No	No	No	No	No	No	No	Positive	Blood	Unassisted	Negative	NA	NA	NA	NA
1439	ART	Female	35-44	Tertiary	Single, never married	Employed for wages	No	No	No	No	No	No	No	Positive	Oral	Unassisted	Negative	NA	NA	NA	NA
1440	ART	Female	35-44	Tertiary	Single, never married	Employed for wages	No	No	No	No	No	No	No	Positive	Blood	Unassisted	Negative	NA	NA	NA	NA
1441	ART	Female	35-44	High School	Married/In domestic partnership	Self-employed	No	No	No	No	No	No	No	Positive	Blood	Unassisted	Reactive	HCV RNA Detected	2023-11-21	3 months	Completed
1442	ART	Male	35-44	Tertiary	Married/In domestic partnership	Employed for wages	No	No	No	No	No	No	No	Positive	Blood	Unassisted	Negative	NA	NA	NA	NA
1443	ART	Female	35-44	Primary School	Married/In domestic partnership	Retired/Other	No	No	No	No	No	No	No	Positive	Oral	Unassisted	Negative	NA	NA	NA	NA
1444	ART	Female	25-34	High School	Married/In domestic partnership	Retired/Other	No	No	No	No	No	No	No	Positive	Oral	Unassisted	Negative	NA	NA	NA	NA
1445	ART	Female	18-24	High School	Single, never married	Self-employed	No	No	No	No	No	No	No	Positive	Oral	Unassisted	Negative	NA	NA	NA	NA
1446	ART	Male	45-54	Tertiary	Married/In domestic partnership	Retired/Other	No	No	No	No	No	No	No	Positive	Blood	Unassisted	Negative	NA	NA	NA	NA
1447	ART	Female	25-34	Tertiary	Single, never married	Employed for wages	No	No	No	No	No	No	No	Positive	Oral	Unassisted	Negative	NA	NA	NA	NA
1448	ART	Female	35-44	High School	Single, never married	Retired/Other	No	No	No	No	No	No	No	Positive	Blood	Unassisted	Negative	NA	NA	NA	NA
1449	ART	Male	45-54	Primary School	Married/In domestic partnership	Retired/Other	No	No	No	No	No	No	No	Positive	Blood	Unassisted	Negative	NA	NA	NA	NA
1450	ART	Female	35-44	High School	Single, never married	Employed for wages	No	No	No	No	No	No	No	Positive	Blood	Unassisted	Negative	NA	NA	NA	NA
1451	ART	Female	35-44	Tertiary	Married/In domestic partnership	Employed for wages	No	No	No	No	No	No	No	Positive	Oral	Unassisted	Negative	NA	NA	NA	NA
1452	ART	Female	35-44	Tertiary	Divorced/ Separated	Employed for wages	No	No	No	No	No	No	No	Positive	Oral	Unassisted	Reactive	HCV RNA Undetected	NA	NA	NA
1453	ART	Male	45-54	High School	Married/In domestic partnership	Self-employed	No	No	No	No	No	No	No	Positive	Oral	Unassisted	Reactive	HCV RNA Detected	2023-11-22	3 months	Completed
1454	ART	Female	55+	Primary School	Divorced/ Separated	Self-employed	No	No	No	No	No	No	No	Positive	Oral	Unassisted	Negative	NA	NA	NA	NA
1455	ART	Female	35-44	No formal education	Widowed	Retired/Other	No	No	No	No	No	No	No	Positive	Oral	Unassisted	Reactive	HCV RNA Undetected	NA	NA	NA
1456	ART	Female	35-44	Primary School	Married/In domestic partnership	Retired/Other	No	No	No	No	No	No	No	Positive	Oral	Unassisted	Negative	NA	NA	NA	NA
1457	ART	Female	35-44	High School	Married/In domestic partnership	Retired/Other	No	No	No	No	No	No	No	Positive	Oral	Unassisted	Negative	NA	NA	NA	NA
1458	ART	Female	25-34	Primary School	Married/In domestic partnership	Self-employed	No	No	No	No	No	No	No	Positive	Blood	Unassisted	Negative	NA	NA	NA	NA
1459	ART	Female	35-44	Primary School	Married/In domestic partnership	Retired/Other	No	No	No	No	No	No	No	Positive	Oral	Unassisted	Negative	NA	NA	NA	NA
1460	ART	Male	45-54	No formal education	Married/In domestic partnership	Out of work	No	No	No	No	No	No	No	Positive	Blood	Unassisted	Negative	NA	NA	NA	NA
1461	ART	Female	55+	High School	Married/In domestic partnership	Self-employed	No	No	No	No	No	No	No	Positive	Blood	Unassisted	Reactive	HCV RNA Detected	2023-11-13	3 months	Completed
1462	ART	Female	55+	Tertiary	Married/In domestic partnership	Retired/Other	No	No	No	No	No	No	No	Positive	Blood	Unassisted	Reactive	HCV RNA Detected	2023-11-13	3 months	Completed
1463	ART	Male	55+	High School	Married/In domestic partnership	Self-employed	No	No	No	No	No	No	No	Positive	Oral	Unassisted	Negative	NA	NA	NA	NA
1464	ART	Female	35-44	High School	Married/In domestic partnership	Out of work	No	No	No	No	No	No	No	Positive	Oral	Unassisted	Negative	NA	NA	NA	NA
1465	ART	Female	35-44	High School	Married/In domestic partnership	Out of work	No	No	No	No	No	No	No	Positive	Oral	Unassisted	Negative	NA	NA	NA	NA
1466	ART	Female	55+	Tertiary	Widowed	Retired/Other	No	No	No	No	No	No	No	Positive	Oral	Unassisted	Negative	NA	NA	NA	NA
1467	ART	Male	55+	High School	Married/In domestic partnership	Retired/Other	No	No	No	No	No	No	No	Positive	Blood	Unassisted	Negative	NA	NA	NA	NA
1468	ART	Female	55+	No formal education	Married/In domestic partnership	Out of work	No	No	No	No	No	No	No	Positive	Blood	Assisted	Reactive	HCV RNA Detected	45272	3 months	Completed
1469	ART	Female	35-44	High School	Married/In domestic partnership	Employed for wages	No	No	No	No	No	No	No	Positive	Blood	Unassisted	Negative	NA	NA	NA	NA
1470	ART	Female	35-44	High School	Married/In domestic partnership	Self-employed	No	No	No	No	No	No	No	Positive	Blood	Unassisted	Negative	NA	NA	NA	NA
1471	ART	Female	35-44	No formal education	Married/In domestic partnership	Retired/Other	No	No	No	No	No	No	No	Positive	Blood	Unassisted	Negative	NA	NA	NA	NA
1472	ART	Male	25-34	Tertiary	Single, never married	Out of work	No	No	No	No	No	No	No	Positive	Blood	Unassisted	Negative	NA	NA	NA	NA
1473	ART	Male	35-44	No formal education	Married/In domestic partnership	Retired/Other	No	No	No	No	No	No	No	Positive	Oral	Unassisted	Reactive	HCV RNA Detected	2023-11-17	3 months	Completed
1474	ART	Female	25-34	Primary School	Married/In domestic partnership	Self-employed	No	No	No	No	No	No	No	Positive	Blood	Unassisted	Negative	NA	NA	NA	NA
1475	ART	Female	35-44	Tertiary	Single, never married	Retired/Other	No	No	No	No	No	No	No	Positive	Oral	Unassisted	Negative	NA	NA	NA	NA
1476	ART	Male	35-44	No formal education	Married/In domestic partnership	Retired/Other	No	No	No	No	No	No	No	Positive	Oral	Unassisted	Negative	NA	NA	NA	NA
1477	ART	Male	45-54	Tertiary	Married/In domestic partnership	Employed for wages	No	No	No	No	No	No	No	Positive	Oral	Unassisted	Negative	NA	NA	NA	NA
1478	ART	Male	25-34	Tertiary	Single, never married	Employed for wages	No	No	No	No	No	No	No	Positive	Oral	Unassisted	Reactive	HCV RNA Undetected	NA	NA	NA
1479	ART	Female	45-54	Tertiary	Divorced/ Separated	Employed for wages	No	No	No	No	No	No	No	Positive	Oral	Unassisted	Negative	NA	NA	NA	NA
1480	ART	Female	25-34	High School	Single, never married	Self-employed	No	No	No	No	No	No	No	Positive	Oral	Unassisted	Negative	NA	NA	NA	NA
1481	ART	Male	25-34	High School	Single, never married	Self-employed	No	No	No	No	No	No	No	Positive	Oral	Unassisted	Negative	NA	NA	NA	NA
1482	ART	Female	35-44	Tertiary	Married/In domestic partnership	Self-employed	No	No	No	No	No	No	No	Positive	Oral	Unassisted	Negative	NA	NA	NA	NA
1483	ART	Male	25-34	High School	Single, never married	Self-employed	No	No	No	No	No	No	No	Positive	Oral	Unassisted	Negative	NA	NA	NA	NA
1484	ART	Female	25-34	Tertiary	Single, never married	Self-employed	No	No	No	No	No	No	No	Positive	Oral	Unassisted	Negative	NA	NA	NA	NA
1485	ART	Male	25-34	High School	Single, never married	Self-employed	No	No	No	No	No	No	No	Positive	Oral	Unassisted	Negative	NA	NA	NA	NA
1486	ART	Female	45-54	Primary School	Widowed	Retired/Other	No	No	No	No	No	No	No	Positive	Oral	Unassisted	Negative	NA	NA	NA	NA
1487	ART	Male	35-44	Primary School	Married/In domestic partnership	Retired/Other	No	No	No	No	No	No	No	Positive	Oral	Unassisted	Negative	NA	NA	NA	NA
1488	ART	Female	45-54	No formal education	Widowed	Retired/Other	No	No	No	No	No	No	No	Positive	Oral	Assisted	Negative	NA	NA	NA	NA
1489	ART	Male	45-54	High School	Married/In domestic partnership	Retired/Other	No	No	No	No	No	No	No	Positive	Oral	Assisted	Negative	NA	NA	NA	NA
1490	ART	Female	35-44	No formal education	Married/In domestic partnership	Retired/Other	No	No	No	No	No	No	No	Positive	Oral	Unassisted	Negative	NA	NA	NA	NA
1491	OSS	Female	35-44	Primary School	Divorced/ Separated	Out of work	Yes	No	No	No	No	No	Yes	Positive	Blood	Assisted	Negative	NA	NA	NA	NA
1492	OSS	Male	45-54	High School	Married/In domestic partnership	Self-employed	No	No	No	No	Yes	No	Yes	Negative	Blood	Assisted	Negative	NA	NA	NA	NA
1493	OSS	Female	55+	No formal education	Married/In domestic partnership	Out of work	Yes	No	No	No	No	No	Yes	Positive	Blood	Assisted	Negative	NA	NA	NA	NA
1494	OSS	Male	35-44	Primary School	Married/In domestic partnership	Self-employed	No	No	No	No	Yes	No	Yes	Positive	Blood	Assisted	Negative	NA	NA	NA	NA
1495	OSS	Female	18-24	Primary School	Married/In domestic partnership	Retired/Other	Yes	No	No	No	No	No	Yes	Positive	Blood	Assisted	Negative	NA	NA	NA	NA
1496	OSS	Female	25-34	No formal education	Divorced/ Separated	Self-employed	Yes	No	No	No	No	No	Yes	Positive	Blood	Assisted	Negative	NA	NA	NA	NA
1497	OSS	Female	25-34	High School	Married/In domestic partnership	Self-employed	Yes	No	No	No	No	No	Yes	Positive	Blood	Assisted	Negative	NA	NA	NA	NA
1498	OSS	Male	18-24	Tertiary	Married/In domestic partnership	Out of work	Yes	Yes	Yes	No	No	Yes	Yes	Negative	Blood	Assisted	Negative	NA	NA	NA	NA
1499	OSS	Male	35-44	High School	Married/In domestic partnership	Self-employed	Yes	Yes	Yes	No	Yes	Yes	Yes	Negative	Blood	Assisted	Negative	NA	NA	NA	NA
1500	OSS	Male	25-34	Primary School	Married/In domestic partnership	Self-employed	No	Yes	No	No	Yes	No	Yes	Negative	Blood	Assisted	Negative	NA	NA	NA	NA
1501	OSS	Female	25-34	High School	Single, never married	Self-employed	Yes	No	Yes	No	No	No	Yes	Negative	Blood	Assisted	Negative	NA	NA	NA	NA
1502	OSS	Female	25-34	High School	Single, never married	Student	Yes	No	Yes	No	Yes	No	Yes	Negative	Oral	Assisted	Negative	NA	NA	NA	NA
1503	OSS	Male	35-44	High School	Single, never married	Self-employed	No	No	No	No	Yes	No	Yes	Negative	Blood	Assisted	Negative	NA	NA	NA	NA
1504	OSS	Female	25-34	Tertiary	Single, never married	Self-employed	Yes	Yes	No	No	No	No	Yes	Negative	Oral	Assisted	Negative	NA	NA	NA	NA
1505	OSS	Female	55+	Primary School	Divorced/ Separated	Employed for wages	Yes	No	No	No	No	No	Yes	Negative	Blood	Assisted	Negative	NA	NA	NA	NA
1506	OSS	Female	35-44	No formal education	Married/In domestic partnership	Self-employed	Yes	No	No	No	No	No	Yes	Positive	Blood	Assisted	Negative	NA	NA	NA	NA
1507	OSS	Female	25-34	High School	Married/In domestic partnership	Out of work	Yes	No	No	No	No	No	Yes	Positive	Blood	Assisted	Negative	NA	NA	NA	NA
1508	OSS	Female	45-54	No formal education	Single, never married	Self-employed	Yes	No	No	No	No	No	Yes	Positive	Blood	Assisted	Negative	NA	NA	NA	NA
1509	OSS	Female	25-34	No formal education	Married/In domestic partnership	Out of work	Yes	NA	No	No	No	No	Yes	Positive	Oral	Assisted	Negative	NA	NA	NA	NA
1510	OSS	Female	25-34	No formal education	Divorced/ Separated	Self-employed	Yes	NA	No	No	No	No	Yes	Positive	Blood	Assisted	Negative	NA	NA	NA	NA
1511	OSS	Female	25-34	No formal education	Widowed	Out of work	Yes	No	No	No	No	No	Yes	Positive	Oral	Assisted	Negative	NA	NA	NA	NA
1512	OSS	Female	25-34	Tertiary	Single, never married	Student	Yes	No	No	Yes	No	No	Yes	Negative	Oral	Assisted	Negative	NA	NA	NA	NA
1513	OSS	Male	35-44	No formal education	Married/In domestic partnership	Self-employed	No	No	Yes	No	No	Yes	Yes	Positive	Blood	Assisted	Negative	NA	NA	NA	NA
1514	OSS	Female	25-34	Primary School	Married/In domestic partnership	Out of work	Yes	No	Yes	Yes	No	No	Yes	Positive	Blood	Assisted	Negative	NA	NA	NA	NA
1515	OSS	Female	18-24	Tertiary	Single, never married	Self-employed	Yes	No	Yes	No	No	No	Yes	Negative	Blood	Assisted	Negative	NA	NA	NA	NA
1516	OSS	Female	25-34	High School	Widowed	Self-employed	Yes	Yes	Yes	Yes	Yes	No	Yes	Positive	Oral	Assisted	Negative	NA	NA	NA	NA
1517	OSS	Female	25-34	High School	Married/In domestic partnership	Out of work	Yes	No	Yes	Yes	No	No	Yes	Positive	Blood	Assisted	Negative	NA	NA	NA	NA
1518	OSS	Male	35-44	Primary School	Married/In domestic partnership	Self-employed	No	No	No	No	Yes	No	Yes	Negative	Blood	Assisted	Negative	NA	NA	NA	NA
1519	OSS	Male	18-24	High School	Single, never married	Self-employed	No	No	Yes	No	No	Yes	Yes	Negative	Blood	Assisted	Negative	NA	NA	NA	NA
1520	OSS	Female	25-34	Tertiary	Single, never married	Employed for wages	Yes	No	No	No	No	No	Yes	Positive	Blood	Assisted	Negative	NA	NA	NA	NA
1521	OSS	Male	35-44	High School	Married/In domestic partnership	Self-employed	No	No	Yes	No	No	Yes	Yes	Negative	Blood	Assisted	Negative	NA	NA	NA	NA
1522	OSS	Female	25-34	High School	Married/In domestic partnership	Out of work	Yes	No	No	No	No	No	Yes	Negative	Blood	Assisted	Negative	NA	NA	NA	NA
1523	OSS	Male	25-34	Primary School	Single, never married	Out of work	No	No	Yes	No	No	Yes	Yes	Positive	Oral	Assisted	Negative	NA	NA	NA	NA
1524	OSS	Female	25-34	Tertiary	Single, never married	Self-employed	Yes	No	No	No	No	No	Yes	Positive	Blood	Assisted	Reactive	HCV RNA Detected	45053	3 months	Completed
1525	OSS	Male	25-34	Tertiary	Married/In domestic partnership	Out of work	No	No	No	No	Yes	No	Yes	Negative	Oral	Assisted	Negative	NA	NA	NA	NA
1526	OSS	Male	25-34	Tertiary	Married/In domestic partnership	Self-employed	No	No	No	No	Yes	No	Yes	Negative	Oral	Assisted	Negative	NA	NA	NA	NA
1527	OSS	Female	18-24	High School	Single, never married	Out of work	Yes	No	No	No	No	No	Yes	Positive	Blood	Assisted	Negative	NA	NA	NA	NA
1528	OSS	Male	45-54	No formal education	Single, never married	Self-employed	No	Yes	No	No	Yes	No	Yes	Positive	Oral	Assisted	Negative	NA	NA	NA	NA
1529	OSS	Male	35-44	Tertiary	Married/In domestic partnership	Employed for wages	No	No	No	No	No	No	No	Negative	Blood	Assisted	Reactive	HCV RNA Detected	45053	3 months	Completed
1530	OSS	Female	45-54	No formal education	Divorced/ Separated	Self-employed	Yes	No	No	No	No	No	Yes	Positive	Blood	Assisted	Negative	NA	NA	NA	NA
1531	OSS	Female	35-44	High School	Married/In domestic partnership	Out of work	Yes	No	No	No	No	No	Yes	Positive	Oral	Assisted	Negative	NA	NA	NA	NA
1532	OSS	Female	18-24	Tertiary	Single, never married	Out of work	Yes	No	No	No	No	No	Yes	Positive	Oral	Assisted	Negative	NA	NA	NA	NA
1533	OSS	Female	25-34	No formal education	Married/In domestic partnership	Employed for wages	No	Yes	No	No	Yes	No	Yes	Negative	Blood	Assisted	Negative	NA	NA	NA	NA
1534	OSS	Female	35-44	Primary School	Widowed	Self-employed	Yes	No	No	No	No	No	Yes	Positive	Oral	Unassisted	Negative	NA	NA	NA	NA
1535	OSS	Female	35-44	High School	Widowed	Self-employed	Yes	No	No	No	No	No	Yes	Positive	Oral	Assisted	Negative	NA	NA	NA	NA
1536	OSS	Female	35-44	Primary School	Married/In domestic partnership	Self-employed	No	No	No	No	Yes	No	Yes	Positive	Blood	Assisted	Negative	NA	NA	NA	NA
1537	OSS	Female	18-24	High School	Single, never married	Out of work	Yes	No	No	No	No	No	Yes	Unknown	Blood	Assisted	Negative	NA	NA	NA	NA
1538	OSS	Female	25-34	Primary School	Widowed	Self-employed	Yes	No	No	No	No	No	Yes	Positive	Blood	Assisted	Negative	NA	NA	NA	NA
1539	OSS	Female	25-34	High School	Single, never married	Out of work	Yes	No	No	No	No	No	Yes	Positive	Oral	Assisted	Negative	NA	NA	NA	NA
1540	OSS	Female	25-34	No formal education	Single, never married	Self-employed	Yes	No	No	No	No	No	Yes	Positive	Blood	Assisted	Negative	NA	NA	NA	NA
1541	OSS	Female	35-44	Primary School	Single, never married	Employed for wages	Yes	No	No	No	No	No	Yes	Positive	Oral	Assisted	Negative	NA	NA	NA	NA
1542	OSS	Male	35-44	Tertiary	Married/In domestic partnership	Employed for wages	No	No	Yes	No	No	Yes	Yes	Negative	Blood	Assisted	Reactive	HCV RNA Detected	2023-07-24	3 months	Completed
1543	OSS	Male	25-34	No formal education	Single, never married	Out of work	No	Yes	No	No	Yes	No	Yes	Positive	Oral	Assisted	Negative	NA	NA	NA	NA
1544	OSS	Female	35-44	Tertiary	Divorced/ Separated	Self-employed	Yes	No	No	No	No	No	Yes	Negative	Blood	Assisted	Negative	NA	NA	NA	NA
1545	OSS	Female	25-34	Tertiary	Married/In domestic partnership	Self-employed	Yes	No	No	No	No	No	Yes	Negative	Blood	Assisted	Negative	NA	NA	NA	NA
1546	OSS	Female	25-34	High School	Single, never married	Self-employed	Yes	No	No	No	No	No	Yes	Positive	Blood	Assisted	Negative	NA	NA	NA	NA
1547	OSS	Female	35-44	No formal education	Divorced/ Separated	Self-employed	Yes	No	No	No	No	No	Yes	Positive	Blood	Assisted	Negative	NA	NA	NA	NA
1548	OSS	Male	45-54	Tertiary	Married/In domestic partnership	Employed for wages	No	No	Yes	No	No	Yes	Yes	Negative	Blood	Assisted	Reactive	HCV RNA Detected	45237	3 months	Completed
1549	OSS	Female	45-54	No formal education	Married/In domestic partnership	Self-employed	Yes	No	No	No	No	No	Yes	Negative	Blood	Assisted	Reactive	HCV RNA Undetected	NA	NA	NA
1550	OSS	Female	25-34	Primary School	Divorced/ Separated	Self-employed	Yes	No	No	No	No	No	Yes	Negative	Blood	Assisted	Negative	NA	NA	NA	NA
1551	OSS	Male	35-44	Tertiary	Married/In domestic partnership	Self-employed	No	Yes	Yes	No	No	Yes	Yes	Negative	Blood	Assisted	Negative	NA	NA	NA	NA
1552	OSS	Female	35-44	Tertiary	Married/In domestic partnership	Employed for wages	Yes	No	No	NA	No	No	Yes	Positive	Blood	Assisted	Negative	NA	NA	NA	NA
1553	OSS	Female	18-24	High School	Married/In domestic partnership	Self-employed	Yes	No	No	No	No	No	Yes	Negative	Blood	Assisted	Negative	NA	NA	NA	NA
1554	OSS	Male	25-34	High School	Single, never married	Self-employed	No	No	Yes	No	No	Yes	Yes	Negative	Blood	Assisted	Reactive	HCV RNA Detected	45053	3 months	Completed
1555	OSS	Male	45-54	Primary School	Widowed	Employed for wages	Yes	No	No	No	No	No	Yes	Negative	Oral	Assisted	Reactive	HCV RNA Undetected	NA	NA	NA
1556	OSS	Female	35-44	No formal education	Divorced/ Separated	Self-employed	Yes	No	No	No	No	No	Yes	Positive	Blood	Assisted	Negative	NA	NA	NA	NA
1557	OSS	Female	25-34	Tertiary	Single, never married	Out of work	Yes	No	No	No	No	No	Yes	Positive	Blood	Assisted	Reactive	NA	NA	NA	NA
1558	OSS	Male	55+	High School	Married/In domestic partnership	Employed for wages	No	No	No	No	No	No	No	Negative	Oral	Assisted	Reactive	HCV RNA Detected	2023-07-13	3 months	Completed
1559	OSS	Male	25-34	Tertiary	Single, never married	Self-employed	No	No	Yes	No	No	Yes	Yes	Negative	Oral	Assisted	Reactive	NA	NA	NA	NA
1560	OSS	Female	45-54	High School	Widowed	Retired/Other	No	No	No	No	No	No	No	Negative	Blood	Assisted	Reactive	HCV RNA Detected	45118	3 months	Completed
1561	OSS	Female	25-34	Tertiary	Single, never married	Employed for wages	Yes	No	No	No	No	No	Yes	Negative	Oral	Assisted	Reactive	HCV RNA Detected	2023-07-13	3 months	Completed
1562	OSS	Male	45-54	Tertiary	Married/In domestic partnership	Self-employed	No	No	No	No	Yes	No	Yes	Negative	Blood	Assisted	Negative	NA	NA	NA	NA
1563	OSS	Male	55+	Primary School	Married/In domestic partnership	Self-employed	No	No	Yes	No	No	Yes	Yes	Negative	Oral	Assisted	Reactive	HCV RNA Detected	45237	3 months	Completed
1564	OSS	Male	45-54	Tertiary	Married/In domestic partnership	Self-employed	No	No	No	No	No	No	No	Negative	Blood	Assisted	Negative	NA	NA	NA	NA
1565	OSS	Female	35-44	High School	Married/In domestic partnership	Self-employed	No	No	No	No	No	No	No	Negative	Blood	Assisted	Negative	NA	NA	NA	NA
1566	OSS	Male	25-34	Tertiary	Single, never married	Self-employed	No	No	Yes	No	No	Yes	Yes	Negative	Blood	Assisted	Negative	NA	NA	NA	NA
1567	OSS	Female	25-34	Primary School	Married/In domestic partnership	Self-employed	Yes	No	No	No	No	No	Yes	Negative	Blood	Assisted	Reactive	HCV RNA Undetected	NA	NA	NA
1568	OSS	Female	25-34	No formal education	Divorced/ Separated	Self-employed	Yes	No	No	No	No	No	Yes	Positive	Blood	Assisted	Negative	NA	NA	NA	NA
1569	OSS	Male	45-54	Tertiary	Married/In domestic partnership	Employed for wages	No	No	No	No	No	No	No	Negative	Oral	Assisted	Reactive	HCV RNA Detected	2023-07-25	3 months	Completed
1570	OSS	Male	25-34	Tertiary	Single, never married	Self-employed	No	No	No	No	No	No	No	Negative	Blood	Assisted	Reactive	HCV RNA Detected	2023-07-25	3 months	Completed
1571	OSS	Female	25-34	Tertiary	Single, never married	Student	Yes	No	No	No	No	No	Yes	Positive	Blood	Assisted	Negative	NA	NA	NA	NA
1572	OSS	Female	25-34	No formal education	Married/In domestic partnership	Self-employed	Yes	No	No	No	No	No	Yes	Positive	Oral	Assisted	Negative	NA	NA	NA	NA
1573	OSS	Female	35-44	No formal education	Widowed	Self-employed	Yes	No	No	No	No	No	Yes	Positive	Blood	Assisted	Negative	NA	NA	NA	NA
1574	OSS	Female	35-44	No formal education	Widowed	Self-employed	Yes	No	No	No	No	No	Yes	Positive	Oral	Assisted	Negative	NA	NA	NA	NA
1575	OSS	Male	35-44	Primary School	Married/In domestic partnership	Self-employed	No	No	No	No	Yes	No	Yes	Positive	Oral	Assisted	Negative	NA	NA	NA	NA
1576	OSS	Female	25-34	High School	Married/In domestic partnership	Self-employed	Yes	No	No	No	No	No	Yes	Negative	Blood	Assisted	Negative	NA	NA	NA	NA
1577	OSS	Female	18-24	No formal education	Single, never married	Self-employed	Yes	No	No	No	No	No	Yes	Positive	Blood	Assisted	Negative	NA	NA	NA	NA
1578	OSS	Female	35-44	Primary School	Married/In domestic partnership	Self-employed	Yes	No	No	No	No	No	Yes	Positive	Blood	Assisted	Negative	NA	NA	NA	NA
1579	OSS	Male	45-54	Primary School	Married/In domestic partnership	Self-employed	No	No	No	No	No	No	No	Negative	Blood	Assisted	Negative	NA	NA	NA	NA
1580	OSS	Male	25-34	Tertiary	Single, never married	Employed for wages	No	No	Yes	No	No	Yes	Yes	Negative	Oral	Assisted	Negative	NA	NA	NA	NA
1581	OSS	Female	25-34	No formal education	Married/In domestic partnership	Self-employed	Yes	No	No	No	No	No	Yes	Positive	Oral	Assisted	Negative	NA	NA	NA	NA
1582	OSS	Male	45-54	High School	Married/In domestic partnership	Self-employed	No	No	No	No	No	No	No	Negative	Oral	Assisted	Negative	NA	NA	NA	NA
1583	OSS	Female	35-44	Tertiary	Married/In domestic partnership	Self-employed	Yes	No	No	No	No	No	Yes	Positive	Blood	Assisted	Negative	NA	NA	NA	NA
1584	OSS	Male	35-44	High School	Married/In domestic partnership	Self-employed	No	No	No	No	Yes	No	Yes	Negative	Blood	Assisted	Negative	NA	NA	NA	NA
1585	OSS	Male	55+	Tertiary	Single, never married	Employed for wages	No	No	No	No	No	No	No	Negative	Blood	Assisted	Negative	NA	NA	NA	NA
1586	OSS	Male	25-34	Tertiary	Single, never married	Out of work	No	No	Yes	No	No	Yes	Yes	Negative	Blood	Assisted	Negative	NA	NA	NA	NA
1587	OSS	Male	25-34	Tertiary	Married/In domestic partnership	Employed for wages	No	No	Yes	No	No	Yes	Yes	Positive	Oral	Assisted	Reactive	HCV RNA Detected	2023-07-28	3 months	Completed
1588	OSS	Male	35-44	Tertiary	Single, never married	Self-employed	No	No	No	No	Yes	No	Yes	Negative	Oral	Assisted	Negative	NA	NA	NA	NA
1589	OSS	Male	25-34	High School	Divorced/ Separated	Employed for wages	No	No	Yes	No	No	Yes	Yes	Negative	Oral	Assisted	Reactive	HCV RNA Detected	44934	3 months	Completed
1590	OSS	Male	25-34	Primary School	Single, never married	Self-employed	No	No	No	No	Yes	No	Yes	Negative	Blood	Assisted	Negative	NA	NA	NA	NA
1591	OSS	Male	25-34	Tertiary	Single, never married	Out of work	No	No	Yes	No	No	Yes	Yes	Negative	Blood	Assisted	Negative	NA	NA	NA	NA
1592	OSS	Female	35-44	Primary School	Married/In domestic partnership	Self-employed	Yes	No	No	No	No	No	Yes	Negative	Blood	Assisted	Reactive	HCV RNA Detected	2023-08-16	3 months	Completed
1593	OSS	Female	18-24	High School	Single, never married	Student	Yes	No	No	No	No	No	Yes	Negative	Blood	Assisted	Negative	NA	NA	NA	NA
1594	OSS	Male	35-44	High School	Married/In domestic partnership	Employed for wages	No	No	No	No	No	No	No	Negative	Blood	Assisted	Reactive	HCV RNA Detected	45115	3 months	Completed
1595	OSS	Male	35-44	Tertiary	Married/In domestic partnership	Employed for wages	No	Yes	Yes	No	No	Yes	Yes	Positive	Blood	Assisted	Negative	NA	NA	NA	NA
1596	OSS	Female	25-34	Primary School	Married/In domestic partnership	Retired/Other	No	No	No	No	No	No	No	Positive	Oral	Assisted	Negative	NA	NA	NA	NA
1597	OSS	Male	35-44	High School	Married/In domestic partnership	Self-employed	No	No	No	No	Yes	No	Yes	Positive	Blood	Assisted	Negative	NA	NA	NA	NA
1598	OSS	Male	25-34	Tertiary	Single, never married	Employed for wages	No	No	Yes	No	No	Yes	Yes	Negative	Oral	Unassisted	Negative	NA	NA	NA	NA
1599	OSS	Male	25-34	High School	Single, never married	Employed for wages	No	No	No	No	Yes	No	Yes	Negative	Blood	Assisted	Negative	NA	NA	NA	NA
1600	OSS	Female	25-34	High School	Married/In domestic partnership	Self-employed	Yes	No	No	No	No	No	Yes	Negative	Blood	Assisted	Negative	NA	NA	NA	NA
1601	OSS	Male	25-34	Primary School	Single, never married	Student	No	No	Yes	No	No	Yes	Yes	Negative	Blood	Assisted	Negative	NA	NA	NA	NA
1602	OSS	Female	25-34	Tertiary	Single, never married	Employed for wages	Yes	No	No	No	No	No	Yes	Negative	Oral	Assisted	Negative	NA	NA	NA	NA
1603	OSS	Female	25-34	Primary School	Single, never married	Self-employed	Yes	No	No	No	No	No	Yes	Positive	Blood	Assisted	Negative	NA	NA	NA	NA
1604	OSS	Female	35-44	No formal education	Married/In domestic partnership	Self-employed	Yes	No	No	No	No	No	Yes	Positive	Blood	Assisted	Negative	NA	NA	NA	NA
1605	OSS	Female	25-34	No formal education	Married/In domestic partnership	Self-employed	Yes	No	No	No	No	No	Yes	Positive	Oral	Assisted	Negative	NA	NA	NA	NA
1606	OSS	Female	25-34	High School	Married/In domestic partnership	Self-employed	Yes	No	No	No	No	No	Yes	Positive	Oral	Assisted	Negative	NA	NA	NA	NA
1607	OSS	Male	18-24	High School	Single, never married	Self-employed	No	No	Yes	No	No	Yes	Yes	Negative	Oral	Assisted	Negative	NA	NA	NA	NA
1608	OSS	Male	45-54	Tertiary	Married/In domestic partnership	Self-employed	No	Yes	No	No	No	No	Yes	Negative	Blood	Assisted	Negative	NA	NA	NA	NA
1609	OSS	Female	25-34	No formal education	Married/In domestic partnership	Self-employed	No	No	No	No	No	No	No	Unknown	Blood	Assisted	Reactive	HCV RNA Detected	2023-08-24	3 months	Completed
1610	OSS	Female	25-34	No formal education	Married/In domestic partnership	Out of work	Yes	No	No	No	No	No	Yes	Unknown	Blood	Assisted	Negative	NA	NA	NA	NA
1611	OSS	Female	25-34	Tertiary	Single, never married	Employed for wages	Yes	No	No	No	No	No	Yes	Unknown	Blood	Assisted	Reactive	HCV RNA Detected	2023-08-22	3 months	Completed
1612	OSS	Female	45-54	Primary School	Married/In domestic partnership	Self-employed	Yes	No	No	No	No	No	Yes	Negative	Blood	Assisted	Reactive	HCV RNA Detected	2023-08-30	3 months	Completed
1613	OSS	Male	25-34	Tertiary	Single, never married	Retired/Other	No	No	Yes	No	No	Yes	Yes	Negative	Blood	Assisted	Negative	NA	NA	NA	NA
1614	OSS	Female	35-44	No formal education	Married/In domestic partnership	Out of work	Yes	No	No	No	No	No	Yes	Negative	Oral	Assisted	Negative	NA	NA	NA	NA
1615	OSS	Male	25-34	High School	Single, never married	Out of work	No	No	Yes	No	No	Yes	Yes	Negative	Oral	Assisted	Negative	NA	NA	NA	NA
1616	OSS	Male	18-24	Tertiary	Single, never married	Out of work	No	No	Yes	No	No	Yes	Yes	Negative	Oral	Assisted	Negative	NA	NA	NA	NA
1617	OSS	Male	25-34	High School	Single, never married	Out of work	No	No	Yes	No	No	Yes	Yes	Negative	Oral	Assisted	Negative	NA	NA	NA	NA
1618	OSS	Female	25-34	Tertiary	Single, never married	Self-employed	Yes	No	No	No	No	No	Yes	Negative	Oral	Assisted	Negative	NA	NA	NA	NA
1619	OSS	Male	25-34	High School	Married/In domestic partnership	Out of work	No	No	Yes	No	No	Yes	Yes	Unknown	Blood	Assisted	Negative	NA	NA	NA	NA
1620	OSS	Female	45-54	High School	Married/In domestic partnership	Self-employed	Yes	No	No	No	No	No	Yes	Unknown	Oral	Assisted	Reactive	HCV RNA Undetected	NA	NA	NA
1621	OSS	Male	35-44	Tertiary	Single, never married	Employed for wages	No	Yes	No	No	Yes	No	Yes	Negative	Blood	Unassisted	Negative	NA	NA	NA	NA
1622	OSS	Female	25-34	High School	Widowed	Self-employed	Yes	No	No	No	No	No	Yes	Negative	Blood	Assisted	Negative	NA	NA	NA	NA
1623	OSS	Female	35-44	High School	Divorced/ Separated	Employed for wages	Yes	No	No	No	No	No	Yes	Unknown	Blood	Unassisted	Negative	NA	NA	NA	NA
1624	OSS	Male	55+	Primary School	Married/In domestic partnership	Retired/Other	No	No	Yes	No	No	Yes	Yes	Unknown	Blood	Unassisted	Negative	NA	NA	NA	NA
1625	OSS	Female	25-34	High School	Married/In domestic partnership	Self-employed	Yes	No	No	No	No	No	Yes	Unknown	Blood	Assisted	Negative	NA	NA	NA	NA
1626	OSS	Male	35-44	Primary School	Married/In domestic partnership	Self-employed	Yes	No	No	No	No	No	Yes	Unknown	Blood	Unassisted	Negative	NA	NA	NA	NA
1627	OSS	Male	25-34	Tertiary	Married/In domestic partnership	Employed for wages	No	No	No	No	Yes	No	Yes	Unknown	Blood	Unassisted	Negative	NA	NA	NA	NA
1628	OSS	Male	25-34	Tertiary	Single, never married	Student	No	No	No	No	Yes	No	Yes	Negative	Blood	Unassisted	Negative	NA	NA	NA	NA
1629	OSS	Female	25-34	Tertiary	Single, never married	Employed for wages	No	Yes	NA	No	No	No	Yes	Negative	Blood	Unassisted	Negative	NA	NA	NA	NA
1630	OSS	Female	18-24	No formal education	Married/In domestic partnership	Employed for wages	Yes	No	No	No	No	No	Yes	Negative	Oral	Unassisted	Negative	NA	NA	NA	NA
1631	OSS	Male	25-34	High School	Single, never married	Self-employed	No	No	No	No	Yes	No	Yes	Negative	Oral	Unassisted	Negative	NA	NA	NA	NA
1632	OSS	Female	18-24	High School	Single, never married	Self-employed	Yes	No	No	No	No	No	Yes	Negative	Oral	Unassisted	Negative	NA	NA	NA	NA
1633	OSS	Female	25-34	High School	Single, never married	Self-employed	Yes	No	No	No	No	No	Yes	Negative	Blood	Assisted	Negative	NA	NA	NA	NA
1634	OSS	Female	25-34	High School	Married/In domestic partnership	Self-employed	Yes	No	No	No	No	No	Yes	Unknown	Oral	Unassisted	Negative	NA	NA	NA	NA
1635	OSS	Female	25-34	High School	Divorced/ Separated	Employed for wages	Yes	No	No	No	No	No	Yes	Unknown	Oral	Unassisted	Negative	NA	NA	NA	NA
1636	OSS	Female	25-34	High School	Married/In domestic partnership	Self-employed	Yes	No	No	No	No	No	Yes	Unknown	Blood	Unassisted	Reactive	HCV RNA Detected	2023-09-14	3 months	Completed
1637	OSS	Female	25-34	High School	Married/In domestic partnership	Self-employed	Yes	No	No	No	No	No	Yes	Unknown	Blood	Unassisted	Negative	NA	NA	NA	NA
1638	OSS	Female	25-34	Primary School	Married/In domestic partnership	Employed for wages	Yes	No	No	No	No	No	Yes	Unknown	Blood	Unassisted	Negative	NA	NA	NA	NA
1639	OSS	Female	35-44	High School	Married/In domestic partnership	Employed for wages	Yes	No	No	No	No	No	Yes	Negative	Blood	Unassisted	Reactive	HCV RNA Detected	2023-09-28	3 months	Completed
1640	OSS	Male	35-44	High School	Married/In domestic partnership	Self-employed	No	Yes	Yes	No	No	Yes	Yes	Unknown	Blood	Unassisted	Negative	NA	NA	NA	NA
1641	OSS	Female	18-24	High School	Married/In domestic partnership	Self-employed	Yes	No	No	No	No	No	Yes	Unknown	Oral	Unassisted	Negative	NA	NA	NA	NA
1642	OSS	Female	18-24	No formal education	Married/In domestic partnership	Self-employed	Yes	No	No	No	No	No	Yes	Unknown	Oral	Unassisted	Negative	NA	NA	NA	NA
1643	OSS	Male	25-34	Primary School	Married/In domestic partnership	Self-employed	No	Yes	Yes	No	No	Yes	Yes	Unknown	Oral	Unassisted	Negative	NA	NA	NA	NA
1644	OSS	Male	18-24	High School	Single, never married	Student	No	No	Yes	No	No	Yes	Yes	Unknown	Blood	Unassisted	Negative	NA	NA	NA	NA
1645	OSS	Male	18-24	High School	Married/In domestic partnership	Self-employed	No	No	Yes	No	No	Yes	Yes	Unknown	Blood	Unassisted	Negative	NA	NA	NA	NA
1646	OSS	Female	25-34	Primary School	Married/In domestic partnership	Self-employed	Yes	No	No	No	No	No	Yes	Unknown	Oral	Assisted	Negative	NA	NA	NA	NA
1647	OSS	Female	25-34	Tertiary	Married/In domestic partnership	Self-employed	Yes	No	No	No	No	No	Yes	Unknown	Oral	Unassisted	Negative	NA	NA	NA	NA
1648	OSS	Female	45-54	Primary School	Married/In domestic partnership	Self-employed	Yes	No	No	No	No	No	Yes	Negative	Blood	Unassisted	Negative	NA	NA	NA	NA
1649	OSS	Female	35-44	High School	Married/In domestic partnership	Self-employed	Yes	No	No	No	No	No	Yes	Unknown	Oral	Unassisted	Negative	NA	NA	NA	NA
1650	OSS	Female	25-34	High School	Married/In domestic partnership	Self-employed	Yes	No	No	No	NA	No	Yes	Negative	Blood	Unassisted	Negative	NA	NA	NA	NA
1651	OSS	Male	25-34	High School	Single, never married	Self-employed	No	No	Yes	No	No	Yes	Yes	Unknown	Oral	Unassisted	Negative	NA	NA	NA	NA
1652	OSS	Female	25-34	High School	Single, never married	Self-employed	Yes	No	No	No	No	No	Yes	Unknown	Blood	Unassisted	Negative	NA	NA	NA	NA
1653	OSS	Male	18-24	High School	Single, never married	Out of work	No	No	Yes	No	No	Yes	Yes	Unknown	Blood	Assisted	Negative	NA	NA	NA	NA
1654	OSS	Male	25-34	Tertiary	Single, never married	Self-employed	No	No	No	No	Yes	No	Yes	Unknown	Blood	Unassisted	Negative	NA	NA	NA	NA
1655	OSS	Male	18-24	High School	Single, never married	Employed for wages	No	No	No	No	Yes	No	Yes	Unknown	Blood	Unassisted	Negative	NA	NA	NA	NA
1656	OSS	Male	55+	No formal education	Married/In domestic partnership	Self-employed	No	No	No	No	Yes	No	Yes	Negative	Oral	Unassisted	Negative	NA	NA	NA	NA
1657	OSS	Female	25-34	Tertiary	Single, never married	Self-employed	Yes	No	No	Yes	Yes	No	Yes	Positive	Oral	Unassisted	Negative	NA	NA	NA	NA
1658	OSS	Male	25-34	Tertiary	Single, never married	Employed for wages	No	No	No	No	Yes	No	Yes	Positive	Blood	Unassisted	Negative	NA	NA	NA	NA
1659	OSS	Female	18-24	Tertiary	Single, never married	Self-employed	Yes	No	No	No	No	No	Yes	Negative	Oral	Unassisted	Negative	NA	NA	NA	NA
1660	OSS	Female	25-34	High School	Single, never married	Self-employed	Yes	No	No	No	No	No	Yes	Negative	Oral	Unassisted	Negative	NA	NA	NA	NA
1661	OSS	Female	25-34	High School	Single, never married	Self-employed	Yes	No	No	No	No	No	Yes	Unknown	Oral	Unassisted	Negative	NA	NA	NA	NA
1662	OSS	Female	25-34	High School	Married/In domestic partnership	Self-employed	Yes	No	No	No	No	No	Yes	Negative	Oral	Assisted	Negative	NA	NA	NA	NA
1663	OSS	Female	25-34	High School	Divorced/ Separated	Self-employed	Yes	No	No	No	No	No	Yes	Unknown	Blood	Unassisted	Negative	NA	NA	NA	NA
1664	OSS	Female	45-54	Primary School	Married/In domestic partnership	Self-employed	Yes	No	No	No	No	No	Yes	Unknown	Blood	Assisted	Negative	NA	NA	NA	NA
1665	OSS	Male	25-34	High School	Single, never married	Self-employed	No	No	No	No	Yes	No	Yes	Unknown	Oral	Unassisted	Negative	NA	NA	NA	NA
1666	OSS	Male	25-34	Tertiary	Single, never married	Retired/Other	No	No	No	No	Yes	No	Yes	Unknown	Blood	Unassisted	Negative	NA	NA	NA	NA
1667	OSS	Female	35-44	Primary School	Widowed	Self-employed	Yes	No	No	No	No	No	Yes	Unknown	Blood	Assisted	Negative	NA	NA	NA	NA
1668	OSS	Female	35-44	High School	Widowed	Employed for wages	Yes	No	No	No	No	No	Yes	Unknown	Oral	Unassisted	Negative	NA	NA	NA	NA
1669	OSS	Female	35-44	No formal education	Widowed	Out of work	Yes	No	No	No	No	No	Yes	Unknown	Oral	Unassisted	Negative	NA	NA	NA	NA
1670	OSS	Female	35-44	Primary School	Widowed	Self-employed	Yes	No	No	No	NA	No	Yes	Unknown	Oral	Assisted	Negative	NA	NA	NA	NA
1671	OSS	Male	25-34	Tertiary	Single, never married	Employed for wages	No	No	Yes	No	No	Yes	Yes	Unknown	Blood	Assisted	Negative	NA	NA	NA	NA
1672	OSS	Female	35-44	High School	Married/In domestic partnership	Self-employed	Yes	No	No	No	No	No	Yes	Unknown	Oral	Unassisted	Reactive	HCV RNA Undetected	NA	NA	NA
1673	OSS	Female	25-34	Primary School	Married/In domestic partnership	Self-employed	Yes	No	No	No	No	No	Yes	Unknown	Blood	Assisted	Negative	NA	NA	NA	NA
1674	OSS	Male	25-34	High School	Single, never married	Self-employed	No	No	Yes	No	No	Yes	Yes	Unknown	Blood	Unassisted	Negative	NA	NA	NA	NA
1675	OSS	Female	35-44	High School	Married/In domestic partnership	Self-employed	Yes	No	No	No	No	No	Yes	Unknown	Oral	Unassisted	Reactive	HCV RNA Detected	2023-09-29	3 months	Completed
1676	OSS	Male	45-54	High School	Married/In domestic partnership	Self-employed	No	No	No	No	Yes	No	Yes	Negative	Oral	Unassisted	Negative	NA	NA	NA	NA
1677	OSS	Male	18-24	High School	Married/In domestic partnership	Self-employed	No	No	No	No	Yes	No	Yes	Negative	Oral	Unassisted	Negative	NA	NA	NA	NA
1678	OSS	Male	35-44	No formal education	Married/In domestic partnership	Employed for wages	No	No	Yes	No	No	Yes	Yes	Unknown	Oral	Assisted	Negative	NA	NA	NA	NA
1679	OSS	Male	35-44	Tertiary	Married/In domestic partnership	Employed for wages	No	No	No	No	Yes	No	Yes	Unknown	Oral	Unassisted	Negative	NA	NA	NA	NA
1680	OSS	Female	25-34	Primary School	Married/In domestic partnership	Employed for wages	Yes	No	No	No	No	No	Yes	Negative	Blood	Assisted	Negative	NA	NA	NA	NA
1681	OSS	Female	35-44	No formal education	Married/In domestic partnership	Self-employed	Yes	No	No	No	No	No	Yes	Negative	Oral	Assisted	Negative	NA	NA	NA	NA
1682	OSS	Male	18-24	High School	Single, never married	Self-employed	No	Yes	Yes	No	No	Yes	Yes	Negative	Blood	Unassisted	Negative	NA	NA	NA	NA
1683	OSS	Female	35-44	Primary School	Widowed	Self-employed	Yes	No	No	No	No	No	Yes	Negative	Blood	Unassisted	Negative	NA	NA	NA	NA
1684	OSS	Female	18-24	Primary School	Married/In domestic partnership	Self-employed	Yes	No	No	No	NA	No	Yes	Negative	Oral	Assisted	Negative	NA	NA	NA	NA
1685	OSS	Female	18-24	Tertiary	Single, never married	Self-employed	Yes	No	Yes	No	No	No	Yes	Unknown	Blood	Unassisted	Negative	NA	NA	NA	NA
1686	OSS	Male	35-44	High School	Single, never married	Self-employed	No	No	Yes	No	No	Yes	Yes	Unknown	Oral	Unassisted	Negative	NA	NA	NA	NA
1687	OSS	Female	18-24	High School	Single, never married	Employed for wages	No	No	No	No	No	No	No	Unknown	Oral	Unassisted	Negative	NA	NA	NA	NA
1688	OSS	Female	45-54	Primary School	Widowed	Self-employed	Yes	No	No	No	No	No	Yes	Unknown	Blood	Unassisted	Negative	NA	NA	NA	NA
1689	OSS	Female	25-34	Tertiary	Single, never married	Student	Yes	No	No	No	No	No	Yes	Unknown	Oral	Assisted	Negative	NA	NA	NA	NA
1690	OSS	Female	35-44	High School	Divorced/ Separated	Self-employed	Yes	No	No	No	No	No	Yes	Negative	Blood	Unassisted	Negative	NA	NA	NA	NA
1691	OSS	Male	35-44	High School	Married/In domestic partnership	Self-employed	No	No	Yes	No	No	Yes	Yes	Unknown	Oral	Unassisted	Negative	NA	NA	NA	NA
1692	OSS	Female	35-44	Primary School	Divorced/ Separated	Self-employed	Yes	No	No	No	No	No	Yes	Unknown	Oral	Unassisted	Negative	NA	NA	NA	NA
1693	OSS	Male	45-54	Tertiary	Married/In domestic partnership	Employed for wages	No	Yes	Yes	No	No	Yes	Yes	Unknown	Oral	Unassisted	Negative	NA	NA	NA	NA
1694	OSS	Female	35-44	Primary School	Married/In domestic partnership	Self-employed	Yes	No	No	No	No	No	Yes	Negative	Oral	Assisted	Negative	NA	NA	NA	NA
1695	OSS	Male	35-44	Tertiary	Single, never married	Employed for wages	No	No	No	No	Yes	No	Yes	Negative	Blood	Unassisted	Negative	NA	NA	NA	NA
1696	OSS	Male	25-34	Tertiary	Single, never married	Student	No	No	Yes	No	No	Yes	Yes	Positive	Blood	Unassisted	Negative	NA	NA	NA	NA
1697	OSS	Female	45-54	Tertiary	Widowed	Employed for wages	Yes	No	No	No	No	No	Yes	Unknown	Oral	Unassisted	Negative	NA	NA	NA	NA
1698	OSS	Male	18-24	Tertiary	Single, never married	Student	No	Yes	No	No	Yes	No	Yes	Unknown	Blood	Unassisted	Negative	NA	NA	NA	NA
1699	OSS	Male	25-34	Tertiary	Single, never married	Out of work	No	Yes	No	No	Yes	No	Yes	Unknown	Blood	Unassisted	Negative	NA	NA	NA	NA
1700	OSS	Male	35-44	Tertiary	Single, never married	Employed for wages	No	Yes	No	No	Yes	No	Yes	Unknown	Blood	Unassisted	Negative	NA	NA	NA	NA
1701	OSS	Female	35-44	No formal education	Divorced/ Separated	Self-employed	No	No	No	No	Yes	No	Yes	Positive	Oral	Unassisted	Negative	NA	NA	NA	NA
1702	OSS	Female	25-34	No formal education	Married/In domestic partnership	Self-employed	Yes	No	No	No	No	No	Yes	Positive	Oral	Unassisted	Negative	NA	NA	NA	NA
1703	OSS	Female	25-34	Tertiary	Single, never married	Self-employed	No	No	No	No	Yes	No	Yes	Negative	Blood	Unassisted	Negative	NA	NA	NA	NA
1704	OSS	Male	35-44	Tertiary	Married/In domestic partnership	Self-employed	No	No	Yes	No	No	Yes	Yes	Negative	Blood	Unassisted	Negative	NA	NA	NA	NA
1705	OSS	Male	25-34	Tertiary	Single, never married	Self-employed	No	No	Yes	No	No	Yes	Yes	Negative	Oral	Unassisted	Negative	NA	NA	NA	NA
1706	OSS	Female	25-34	Primary School	Married/In domestic partnership	Self-employed	Yes	No	No	No	No	No	Yes	Positive	Blood	Assisted	Negative	NA	NA	NA	NA
1707	OSS	Female	25-34	No formal education	Married/In domestic partnership	Self-employed	No	No	No	No	Yes	No	Yes	Positive	Oral	Unassisted	Negative	NA	NA	NA	NA
1708	OSS	Male	35-44	Primary School	Married/In domestic partnership	Self-employed	No	No	No	No	Yes	No	Yes	Positive	Oral	Unassisted	Negative	NA	NA	NA	NA
1709	OSS	Female	35-44	No formal education	Married/In domestic partnership	Self-employed	Yes	No	No	No	No	No	Yes	Positive	Blood	Unassisted	Negative	NA	NA	NA	NA
1710	OSS	Male	35-44	High School	Married/In domestic partnership	Self-employed	No	No	Yes	No	No	Yes	Yes	Positive	Blood	Unassisted	Negative	NA	NA	NA	NA
1711	OSS	Female	18-24	High School	Single, never married	Self-employed	Yes	No	No	No	No	No	Yes	Positive	Blood	Assisted	Negative	NA	NA	NA	NA
1712	OSS	Male	35-44	High School	Married/In domestic partnership	Self-employed	No	No	Yes	Yes	No	Yes	Yes	Positive	Oral	Unassisted	Negative	NA	NA	NA	NA
1713	OSS	Male	25-34	Tertiary	Married/In domestic partnership	Self-employed	No	No	Yes	No	No	Yes	Yes	Negative	Oral	Unassisted	Negative	NA	NA	NA	NA
1714	OSS	Female	35-44	High School	Widowed	Self-employed	Yes	No	No	No	No	No	Yes	Positive	Oral	Unassisted	Negative	NA	NA	NA	NA
1715	OSS	Female	25-34	High School	Single, never married	Employed for wages	Yes	No	No	No	No	No	Yes	Positive	Blood	Unassisted	Negative	NA	NA	NA	NA
1716	OSS	Female	45-54	Primary School	Married/In domestic partnership	Self-employed	Yes	No	No	No	No	No	Yes	Positive	Oral	Assisted	Negative	NA	NA	NA	NA
1717	OSS	Male	25-34	Tertiary	Single, never married	Student	No	No	Yes	No	No	Yes	Yes	Negative	Oral	Unassisted	Negative	NA	NA	NA	NA
1718	OSS	Male	35-44	Primary School	Married/In domestic partnership	Self-employed	No	No	Yes	No	No	Yes	Yes	Positive	Oral	Unassisted	Negative	NA	NA	NA	NA
1719	OSS	Female	25-34	Primary School	Married/In domestic partnership	Self-employed	Yes	No	No	No	No	No	Yes	Positive	Oral	Unassisted	Negative	NA	NA	NA	NA
1720	OSS	Female	25-34	Primary School	Married/In domestic partnership	Self-employed	Yes	No	No	No	No	No	Yes	Positive	Blood	Unassisted	Negative	NA	NA	NA	NA
1721	OSS	Male	55+	Primary School	Married/In domestic partnership	Employed for wages	No	No	Yes	No	No	Yes	Yes	Positive	Blood	Unassisted	Negative	NA	NA	NA	NA
1722	OSS	Female	25-34	Primary School	Divorced/ Separated	Employed for wages	Yes	No	No	No	No	No	Yes	Positive	Blood	Unassisted	Negative	NA	NA	NA	NA
1723	OSS	Female	25-34	Tertiary	Married/In domestic partnership	Out of work	Yes	No	No	No	No	No	Yes	Positive	Oral	Unassisted	Negative	NA	NA	NA	NA
1724	OSS	Female	25-34	No formal education	Married/In domestic partnership	Self-employed	Yes	No	No	No	No	No	Yes	Positive	Oral	Assisted	Negative	NA	NA	NA	NA
1725	OSS	Female	25-34	No formal education	Divorced/ Separated	Self-employed	Yes	No	No	No	No	No	Yes	Positive	Oral	Assisted	Negative	NA	NA	NA	NA
1726	OSS	Male	25-34	Tertiary	Single, never married	Self-employed	No	No	Yes	Yes	No	Yes	Yes	Positive	Blood	Unassisted	Negative	NA	NA	NA	NA
1727	OSS	Male	45-54	Primary School	Married/In domestic partnership	Self-employed	No	No	Yes	No	No	Yes	Yes	Negative	Oral	Unassisted	Negative	NA	NA	NA	NA
1728	OSS	Female	45-54	No formal education	Married/In domestic partnership	Self-employed	Yes	No	No	No	No	No	Yes	Positive	Oral	Assisted	Negative	NA	NA	NA	NA
1729	OSS	Male	25-34	Tertiary	Single, never married	Self-employed	No	Yes	No	No	No	No	Yes	Negative	Blood	Unassisted	Negative	NA	NA	NA	NA
1730	OSS	Male	35-44	Tertiary	Divorced/ Separated	Self-employed	No	Yes	No	No	No	No	Yes	Negative	Oral	Unassisted	Negative	NA	NA	NA	NA
1731	OSS	Female	25-34	No formal education	Married/In domestic partnership	Self-employed	Yes	No	No	No	No	No	Yes	Positive	Blood	Assisted	Negative	NA	NA	NA	NA
1732	OSS	Female	25-34	Primary School	Married/In domestic partnership	Self-employed	Yes	No	No	No	No	No	Yes	Positive	Oral	Unassisted	Negative	NA	NA	NA	NA
1733	OSS	Female	35-44	Primary School	Married/In domestic partnership	Self-employed	Yes	No	No	No	No	No	Yes	Positive	Blood	Unassisted	Negative	NA	NA	NA	NA
1734	OSS	Male	25-34	Tertiary	Single, never married	Student	No	Yes	No	No	No	No	Yes	Negative	Blood	Unassisted	Negative	NA	NA	NA	NA
1735	OSS	Female	18-24	No formal education	Widowed	Self-employed	Yes	No	No	No	No	No	Yes	Positive	Oral	Assisted	Negative	NA	NA	NA	NA
1736	OSS	Female	25-34	Primary School	Married/In domestic partnership	Out of work	Yes	No	No	No	No	No	Yes	Negative	Blood	Unassisted	Negative	NA	NA	NA	NA
1737	OSS	Female	18-24	No formal education	Married/In domestic partnership	Self-employed	Yes	No	No	No	No	No	Yes	Positive	Oral	Assisted	Negative	NA	NA	NA	NA
1738	OSS	Female	25-34	Primary School	Married/In domestic partnership	Self-employed	Yes	No	No	No	No	No	Yes	Positive	Blood	Assisted	Negative	NA	NA	NA	NA
1739	OSS	Female	35-44	Tertiary	Married/In domestic partnership	Self-employed	Yes	No	No	No	No	No	Yes	Positive	Blood	Unassisted	Negative	NA	NA	NA	NA
1740	OSS	Female	35-44	High School	Married/In domestic partnership	Self-employed	Yes	No	No	No	No	No	Yes	Positive	Oral	Unassisted	Negative	NA	NA	NA	NA
1741	OSS	Male	25-34	Tertiary	Single, never married	Self-employed	No	No	Yes	Yes	No	Yes	Yes	Negative	Oral	Unassisted	Negative	NA	NA	NA	NA
1742	OSS	Female	25-34	High School	Single, never married	Self-employed	Yes	No	No	No	No	No	Yes	Positive	Oral	Assisted	Negative	NA	NA	NA	NA
1743	OSS	Male	35-44	Primary School	Married/In domestic partnership	Self-employed	No	Yes	No	No	No	No	Yes	Positive	Oral	Unassisted	Negative	NA	NA	NA	NA
1744	OSS	Female	35-44	No formal education	Married/In domestic partnership	Self-employed	Yes	No	No	No	No	No	Yes	Positive	Oral	Unassisted	Negative	NA	NA	NA	NA
1745	OSS	Female	35-44	Primary School	Married/In domestic partnership	Self-employed	Yes	No	No	No	No	No	Yes	Positive	Blood	Unassisted	Negative	NA	NA	NA	NA
1746	OSS	Female	35-44	Primary School	Married/In domestic partnership	Self-employed	Yes	No	No	No	No	No	Yes	Positive	Oral	Assisted	Negative	NA	NA	NA	NA
1747	OSS	Female	25-34	High School	Married/In domestic partnership	Out of work	Yes	No	No	No	No	No	Yes	Positive	Blood	Unassisted	Negative	NA	NA	NA	NA
1748	OSS	Female	35-44	No formal education	Divorced/ Separated	Self-employed	Yes	No	No	No	No	No	Yes	Positive	Oral	Assisted	Negative	NA	NA	NA	NA
1749	OSS	Male	25-34	High School	Single, never married	Self-employed	No	No	Yes	No	No	Yes	Yes	Positive	Oral	Unassisted	Negative	NA	NA	NA	NA
1750	OSS	Male	18-24	Tertiary	Single, never married	Self-employed	No	No	Yes	No	No	Yes	Yes	Positive	Oral	Unassisted	Negative	NA	NA	NA	NA
1751	OSS	Male	45-54	Primary School	Widowed	Self-employed	No	Yes	Yes	No	No	Yes	Yes	Positive	Oral	Unassisted	Negative	NA	NA	NA	NA
1752	OSS	Female	25-34	High School	Married/In domestic partnership	Self-employed	Yes	No	No	No	No	No	Yes	Positive	Oral	Unassisted	Negative	NA	NA	NA	NA
1753	OSS	Male	25-34	Tertiary	Single, never married	Self-employed	No	No	Yes	No	No	Yes	Yes	Negative	Oral	Unassisted	Negative	NA	NA	NA	NA
1754	OSS	Male	25-34	Tertiary	Single, never married	Employed for wages	No	Yes	Yes	No	No	Yes	Yes	Negative	Oral	Unassisted	Negative	NA	NA	NA	NA
1755	OSS	Male	25-34	Tertiary	Single, never married	Self-employed	No	No	Yes	No	No	Yes	Yes	Negative	Oral	Unassisted	Negative	NA	NA	NA	NA
1756	OSS	Female	25-34	High School	Single, never married	Out of work	Yes	No	No	No	No	No	Yes	Positive	Oral	Unassisted	Negative	NA	NA	NA	NA
1757	OSS	Male	25-34	Tertiary	Single, never married	Self-employed	No	No	No	No	Yes	No	Yes	Negative	Oral	Assisted	Negative	NA	NA	NA	NA
1758	OSS	Male	25-34	High School	Single, never married	Self-employed	No	No	No	No	No	No	No	Negative	Oral	Assisted	Negative	NA	NA	NA	NA
1759	OSS	Male	25-34	High School	Single, never married	Self-employed	No	No	No	No	Yes	No	Yes	Negative	Oral	Assisted	Negative	NA	NA	NA	NA
1760	OSS	Male	25-34	Primary School	Single, never married	Self-employed	No	No	No	No	Yes	No	Yes	Negative	Oral	Assisted	Negative	NA	NA	NA	NA
1761	OSS	Male	25-34	High School	Married/In domestic partnership	Self-employed	No	No	No	No	Yes	No	Yes	Negative	Oral	Assisted	Negative	NA	NA	NA	NA
1762	OSS	Male	25-34	High School	Single, never married	Self-employed	No	No	No	No	Yes	No	Yes	Negative	Oral	Assisted	Negative	NA	NA	NA	NA
1763	OSS	Male	18-24	High School	Single, never married	Self-employed	No	No	No	No	Yes	No	Yes	Negative	Oral	Unassisted	Negative	NA	NA	NA	NA
1764	OSS	Male	35-44	High School	Married/In domestic partnership	Employed for wages	No	No	No	No	Yes	No	Yes	Negative	Oral	Assisted	Negative	NA	NA	NA	NA
1765	OSS	Male	18-24	High School	Single, never married	Employed for wages	No	No	No	No	Yes	No	Yes	Negative	Oral	Unassisted	Negative	NA	NA	NA	NA
1766	OSS	Male	25-34	Tertiary	Married/In domestic partnership	Self-employed	No	No	No	No	Yes	No	Yes	Negative	Oral	Assisted	Negative	NA	NA	NA	NA
1767	OSS	Female	18-24	Tertiary	Single, never married	Employed for wages	Yes	No	No	No	No	No	Yes	Negative	Oral	Unassisted	Negative	NA	NA	NA	NA
1768	OSS	Male	25-34	Tertiary	Single, never married	Self-employed	No	No	No	No	Yes	No	Yes	Negative	Oral	Unassisted	Negative	NA	NA	NA	NA
1769	OSS	Male	25-34	High School	Single, never married	Self-employed	No	No	No	No	Yes	No	Yes	Negative	Oral	Assisted	Negative	NA	NA	NA	NA
1770	OSS	Male	55+	Tertiary	Married/In domestic partnership	Employed for wages	No	No	No	No	Yes	No	Yes	Negative	Oral	Assisted	Negative	NA	NA	NA	NA
1771	OSS	Male	25-34	High School	Married/In domestic partnership	Self-employed	No	No	No	No	Yes	No	Yes	Negative	Oral	Assisted	Negative	NA	NA	NA	NA
1772	OSS	Male	55+	Tertiary	Married/In domestic partnership	Employed for wages	No	No	No	No	Yes	No	Yes	Negative	Oral	Assisted	Reactive	HCV RNA Detected	44938	3 months	Completed
1773	OSS	Male	25-34	High School	Single, never married	Self-employed	No	No	No	No	Yes	No	Yes	Negative	Oral	Assisted	Negative	NA	NA	NA	NA
1774	OSS	Male	18-24	Primary School	Single, never married	Self-employed	No	No	No	No	Yes	No	Yes	Negative	Oral	Assisted	Negative	NA	NA	NA	NA
1775	OSS	Male	25-34	Tertiary	Married/In domestic partnership	Self-employed	No	No	No	No	Yes	No	Yes	Negative	Oral	Assisted	Negative	NA	NA	NA	NA
1776	OSS	Male	35-44	Tertiary	Married/In domestic partnership	Self-employed	No	No	No	No	Yes	No	Yes	Negative	Oral	Assisted	Negative	NA	NA	NA	NA
1777	OSS	Male	35-44	High School	Divorced/ Separated	Self-employed	No	Yes	No	No	Yes	No	Yes	Negative	Oral	Assisted	Negative	NA	NA	NA	NA
1778	OSS	Female	55+	Primary School	Married/In domestic partnership	Self-employed	No	Yes	No	No	Yes	No	Yes	Negative	Oral	Assisted	Negative	NA	NA	NA	NA
1779	OSS	Male	45-54	High School	Married/In domestic partnership	Self-employed	No	No	No	No	Yes	No	Yes	Unknown	Oral	Unassisted	Negative	NA	NA	NA	NA
1780	OSS	Male	18-24	High School	Single, never married	Employed for wages	No	No	No	No	Yes	No	Yes	Negative	Oral	Assisted	Negative	NA	NA	NA	NA
1781	OSS	Male	55+	Tertiary	Married/In domestic partnership	Employed for wages	No	Yes	No	No	Yes	No	Yes	Unknown	Oral	Assisted	Negative	NA	NA	NA	NA
1782	OSS	Male	25-34	Tertiary	Married/In domestic partnership	Self-employed	No	Yes	No	No	Yes	No	Yes	Negative	Oral	Assisted	Negative	NA	NA	NA	NA
1783	OSS	Male	18-24	Tertiary	Single, never married	Self-employed	No	No	No	No	Yes	No	Yes	Negative	Oral	Assisted	Negative	NA	NA	NA	NA
1784	OSS	Male	35-44	Tertiary	Married/In domestic partnership	Employed for wages	No	No	No	No	Yes	No	Yes	Negative	Oral	Assisted	Negative	NA	NA	NA	NA
1785	OSS	Female	25-34	Tertiary	Single, never married	Student	Yes	No	No	No	No	No	Yes	Negative	Oral	Assisted	Negative	NA	NA	NA	NA
1786	OSS	Male	25-34	Tertiary	Married/In domestic partnership	Out of work	No	No	Yes	No	No	Yes	Yes	Positive	Oral	Unassisted	Negative	NA	NA	NA	NA
1787	OSS	Female	35-44	High School	Single, never married	Self-employed	Yes	Yes	No	No	No	No	Yes	Negative	Oral	Unassisted	Negative	NA	NA	NA	NA
1788	OSS	Male	25-34	High School	Married/In domestic partnership	Self-employed	No	Yes	No	No	Yes	No	Yes	Negative	Oral	Assisted	Reactive	HCV RNA Detected	44938	3 months	Completed
1789	OSS	Female	35-44	No formal education	Single, never married	Self-employed	Yes	No	No	No	No	No	Yes	Negative	Oral	Assisted	Negative	NA	NA	NA	NA
1790	OSS	Female	25-34	High School	Single, never married	Self-employed	Yes	No	Yes	No	No	No	Yes	Negative	Oral	Assisted	Negative	NA	NA	NA	NA
1791	OSS	Female	35-44	High School	Single, never married	Self-employed	Yes	No	No	No	No	No	Yes	Negative	Oral	Unassisted	Negative	NA	NA	NA	NA
1792	OSS	Male	25-34	High School	Married/In domestic partnership	Self-employed	No	Yes	No	No	Yes	No	Yes	Negative	Oral	Assisted	Negative	NA	NA	NA	NA
1793	OSS	Male	25-34	High School	Married/In domestic partnership	Self-employed	No	No	No	No	Yes	No	Yes	Negative	Oral	Assisted	Reactive	HCV RNA Detected	44938	3 months	Completed
1794	OSS	Female	25-34	High School	Single, never married	Self-employed	Yes	No	No	No	No	No	Yes	Negative	Oral	Unassisted	Negative	NA	NA	NA	NA
1795	OSS	Male	18-24	No formal education	Married/In domestic partnership	Self-employed	No	No	No	No	Yes	No	Yes	Negative	Oral	Assisted	Reactive	HCV RNA Detected	44938	3 months	Completed
1796	OSS	Female	35-44	No formal education	Married/In domestic partnership	Self-employed	Yes	No	No	No	No	No	Yes	Unknown	Oral	Assisted	Negative	NA	NA	NA	NA
1797	OSS	Female	25-34	No formal education	Married/In domestic partnership	Self-employed	Yes	No	No	No	No	No	Yes	Negative	Oral	Assisted	Negative	NA	NA	NA	NA
1798	OSS	Female	35-44	High School	Single, never married	Self-employed	Yes	No	No	No	No	No	Yes	Negative	Oral	Assisted	Negative	NA	NA	NA	NA
1799	OSS	Female	18-24	High School	Single, never married	Self-employed	Yes	No	No	No	No	No	Yes	Unknown	Oral	Assisted	Negative	NA	NA	NA	NA
1800	OSS	Female	35-44	Primary School	Divorced/ Separated	Self-employed	Yes	No	No	No	No	No	Yes	Unknown	Oral	Assisted	Negative	NA	NA	NA	NA
1801	OSS	Male	25-34	Tertiary	Single, never married	Student	No	No	Yes	No	No	Yes	Yes	Unknown	Oral	Assisted	Negative	NA	NA	NA	NA
1802	OSS	Male	25-34	High School	Single, never married	Self-employed	No	No	Yes	No	No	Yes	Yes	Negative	Oral	Unassisted	Negative	NA	NA	NA	NA
1803	OSS	Male	25-34	High School	Single, never married	Self-employed	No	No	Yes	No	No	Yes	Yes	Unknown	Oral	Assisted	Negative	NA	NA	NA	NA
1804	OSS	Male	18-24	High School	Single, never married	Student	No	No	Yes	No	No	Yes	Yes	Negative	Oral	Assisted	Negative	NA	NA	NA	NA
1805	OSS	Male	25-34	High School	Single, never married	Self-employed	No	No	Yes	No	No	Yes	Yes	Negative	Oral	Unassisted	Negative	NA	NA	NA	NA
1806	OSS	Male	18-24	Primary School	Single, never married	Student	No	No	No	No	Yes	No	Yes	Negative	Oral	Assisted	Reactive	HCV RNA Detected	44938	3 months	Completed
1807	OSS	Male	45-54	Primary School	Married/In domestic partnership	Retired/Other	No	No	No	No	Yes	No	Yes	Negative	Oral	Assisted	Reactive	HCV RNA Detected	NA	NA	NA
1808	OSS	Male	18-24	High School	Single, never married	Employed for wages	No	No	Yes	No	No	Yes	Yes	Negative	Oral	Assisted	Negative	NA	NA	NA	NA
1809	OSS	Male	25-34	Tertiary	Single, never married	Self-employed	No	No	Yes	No	No	Yes	Yes	Negative	Oral	Assisted	Negative	NA	NA	NA	NA
1810	OSS	Female	25-34	High School	Single, never married	Self-employed	Yes	Yes	No	No	No	No	Yes	Negative	Oral	Unassisted	Negative	NA	NA	NA	NA
1811	OSS	Female	25-34	High School	Single, never married	Self-employed	Yes	Yes	No	Yes	Yes	No	Yes	Negative	Oral	Assisted	Negative	NA	NA	NA	NA
1812	OSS	Female	25-34	High School	Single, never married	Self-employed	Yes	Yes	No	Yes	No	No	Yes	Negative	Oral	Unassisted	Negative	NA	NA	NA	NA
1813	OSS	Female	18-24	Tertiary	Single, never married	Self-employed	Yes	Yes	No	Yes	No	No	Yes	Negative	Oral	Assisted	Negative	NA	NA	NA	NA
1814	OSS	Female	35-44	High School	Single, never married	Self-employed	Yes	Yes	No	No	No	No	Yes	Negative	Oral	Unassisted	Negative	NA	NA	NA	NA
1815	OSS	Female	18-24	High School	Single, never married	Self-employed	Yes	Yes	Yes	Yes	No	No	Yes	Negative	Oral	Assisted	Negative	NA	NA	NA	NA
1816	OSS	Female	25-34	High School	Single, never married	Self-employed	Yes	Yes	No	Yes	No	No	Yes	Negative	Oral	Unassisted	Negative	NA	NA	NA	NA
1817	OSS	Female	25-34	Primary School	Single, never married	Self-employed	Yes	Yes	No	Yes	No	No	Yes	Negative	Oral	Unassisted	Negative	NA	NA	NA	NA
1818	OSS	Female	25-34	High School	Single, never married	Self-employed	Yes	Yes	No	Yes	No	No	Yes	Negative	Oral	Assisted	Negative	NA	NA	NA	NA
1819	OSS	Female	25-34	High School	Married/In domestic partnership	Self-employed	Yes	Yes	No	No	No	No	Yes	Negative	Oral	Assisted	Negative	NA	NA	NA	NA
1820	OSS	Female	35-44	High School	Divorced/ Separated	Self-employed	Yes	Yes	No	No	No	No	Yes	Negative	Oral	Unassisted	Negative	NA	NA	NA	NA
1821	OSS	Female	35-44	High School	Married/In domestic partnership	Self-employed	Yes	Yes	No	No	No	No	Yes	Negative	Oral	Unassisted	Negative	NA	NA	NA	NA
1822	OSS	Female	35-44	High School	Married/In domestic partnership	Self-employed	Yes	Yes	No	No	No	No	Yes	Negative	Oral	Assisted	Negative	NA	NA	NA	NA
1823	OSS	Female	35-44	Tertiary	Divorced/ Separated	Self-employed	Yes	No	No	No	No	No	Yes	Negative	Oral	Unassisted	Negative	NA	NA	NA	NA
1824	OSS	Female	25-34	High School	Single, never married	Self-employed	Yes	No	No	No	No	No	Yes	Negative	Oral	Assisted	Negative	NA	NA	NA	NA
1825	OSS	Female	25-34	High School	Single, never married	Self-employed	Yes	No	No	No	No	No	Yes	Negative	Oral	Assisted	Negative	NA	NA	NA	NA
1826	OSS	Female	25-34	High School	Single, never married	Self-employed	Yes	No	No	No	No	No	Yes	Negative	Oral	Assisted	Negative	NA	NA	NA	NA
1827	OSS	Female	25-34	High School	Single, never married	Self-employed	Yes	No	No	No	No	No	Yes	Negative	Oral	Assisted	Negative	NA	NA	NA	NA
1828	OSS	Female	25-34	High School	Single, never married	Self-employed	Yes	No	No	No	No	No	Yes	Negative	Oral	Unassisted	Negative	NA	NA	NA	NA
1829	OSS	Female	18-24	High School	Single, never married	Self-employed	Yes	No	No	No	No	No	Yes	Negative	Oral	Unassisted	Negative	NA	NA	NA	NA
1830	OSS	Male	25-34	Tertiary	Single, never married	Self-employed	No	No	Yes	No	No	Yes	Yes	Negative	Oral	Assisted	Negative	NA	NA	NA	NA
1831	OSS	Male	25-34	High School	Single, never married	Self-employed	No	No	Yes	No	No	Yes	Yes	Unknown	Oral	Assisted	Negative	NA	NA	NA	NA
1832	OSS	Male	25-34	High School	Single, never married	Self-employed	No	Yes	Yes	No	No	Yes	Yes	Unknown	Oral	Assisted	Negative	NA	NA	NA	NA
1833	OSS	Male	35-44	Tertiary	Single, never married	Employed for wages	No	No	Yes	No	No	Yes	Yes	Unknown	Oral	Assisted	Negative	NA	NA	NA	NA
1834	OSS	Male	18-24	High School	Single, never married	Self-employed	No	No	Yes	No	No	Yes	Yes	Unknown	Oral	Assisted	Negative	NA	NA	NA	NA
1835	OSS	Male	18-24	Tertiary	Single, never married	Self-employed	No	No	Yes	No	No	Yes	Yes	Unknown	Oral	Unassisted	Negative	NA	NA	NA	NA
1836	OSS	Male	25-34	High School	Single, never married	Self-employed	No	Yes	No	No	Yes	No	Yes	Negative	Oral	Unassisted	Negative	NA	NA	NA	NA
1837	OSS	Male	25-34	High School	Married/In domestic partnership	Self-employed	No	No	Yes	No	No	Yes	Yes	Negative	Oral	Unassisted	Negative	NA	NA	NA	NA
1838	OSS	Female	35-44	High School	Single, never married	Retired/Other	No	No	Yes	No	No	No	No	Negative	Oral	Assisted	Negative	NA	NA	NA	NA
1839	OSS	Male	18-24	High School	Single, never married	Self-employed	No	No	Yes	No	No	Yes	Yes	Unknown	Oral	Unassisted	Negative	NA	NA	NA	NA
1840	OSS	Male	18-24	High School	Single, never married	Self-employed	No	No	Yes	No	No	Yes	Yes	Unknown	Oral	Unassisted	Negative	NA	NA	NA	NA
1841	OSS	Male	18-24	No formal education	Single, never married	Retired/Other	No	No	Yes	No	No	Yes	Yes	Unknown	Oral	Assisted	Negative	NA	NA	NA	NA
1842	OSS	Male	25-34	High School	Married/In domestic partnership	Self-employed	No	No	No	No	Yes	No	Yes	Unknown	Oral	Unassisted	Reactive	HCV RNA Detected	45089	3 months	Completed
1843	OSS	Male	18-24	High School	Single, never married	Retired/Other	No	No	No	No	Yes	No	Yes	Unknown	Oral	Assisted	Negative	NA	NA	NA	NA
1844	OSS	Male	18-24	High School	Single, never married	Retired/Other	No	No	No	No	Yes	No	Yes	Unknown	Oral	Unassisted	Reactive	HCV RNA Detected	2023-12-18	3 months	Completed
1845	OSS	Male	25-34	High School	Single, never married	Retired/Other	No	No	No	No	Yes	No	Yes	Negative	Oral	Assisted	Negative	NA	NA	NA	NA
1846	OSS	Male	18-24	No formal education	Married/In domestic partnership	Retired/Other	No	No	No	No	Yes	No	Yes	Unknown	Oral	Assisted	Negative	NA	NA	NA	NA
1847	OSS	Female	25-34	High School	Single, never married	Self-employed	Yes	NA	No	No	No	No	Yes	Unknown	Oral	Assisted	Reactive	HCV RNA Detected	NA	NA	NA
1848	OSS	Male	25-34	Tertiary	Married/In domestic partnership	Out of work	No	No	No	No	Yes	No	Yes	Negative	Oral	Assisted	Negative	NA	NA	NA	NA
1849	OSS	Male	35-44	Tertiary	Married/In domestic partnership	Self-employed	No	No	No	No	Yes	No	Yes	Negative	Oral	Assisted	Negative	NA	NA	NA	NA
1850	OSS	Female	18-24	High School	Single, never married	Self-employed	Yes	No	No	No	No	No	Yes	Unknown	Oral	Assisted	Negative	NA	NA	NA	NA
1851	OSS	Male	35-44	High School	Single, never married	Employed for wages	No	No	No	No	Yes	No	Yes	Negative	Oral	Assisted	Negative	NA	NA	NA	NA
1852	OSS	Male	25-34	High School	Married/In domestic partnership	Employed for wages	No	No	No	No	Yes	No	Yes	Negative	Oral	Assisted	Negative	NA	NA	NA	NA
1853	OSS	Male	25-34	High School	Married/In domestic partnership	Self-employed	No	No	No	No	Yes	No	Yes	Negative	Oral	Unassisted	Negative	NA	NA	NA	NA
1854	OSS	Male	35-44	High School	Married/In domestic partnership	Self-employed	No	No	No	No	Yes	No	Yes	Unknown	Oral	Assisted	Negative	NA	NA	NA	NA
1855	OSS	Male	18-24	Tertiary	Single, never married	Self-employed	No	Yes	No	No	Yes	No	Yes	Unknown	Oral	Unassisted	Negative	NA	NA	NA	NA
1856	OSS	Male	25-34	High School	Single, never married	Self-employed	No	No	No	No	Yes	No	Yes	Unknown	Oral	Assisted	Negative	NA	NA	NA	NA
1857	OSS	Female	18-24	High School	Married/In domestic partnership	Self-employed	Yes	No	No	No	No	No	Yes	Negative	Oral	Unassisted	Negative	NA	NA	NA	NA
1858	OSS	Male	35-44	Tertiary	Single, never married	Retired/Other	No	No	No	No	Yes	No	Yes	Unknown	Oral	Assisted	Negative	NA	NA	NA	NA
1859	OSS	Male	25-34	Tertiary	Single, never married	Self-employed	No	Yes	No	No	Yes	No	Yes	Negative	Oral	Assisted	Negative	NA	NA	NA	NA
1860	OSS	Male	18-24	High School	Single, never married	Self-employed	No	No	No	No	Yes	No	Yes	Unknown	Oral	Assisted	Negative	NA	NA	NA	NA
1861	OSS	Male	25-34	High School	Single, never married	Employed for wages	No	No	No	No	Yes	No	Yes	Negative	Oral	Assisted	Negative	NA	NA	NA	NA
1862	OSS	Female	45-54	High School	Married/In domestic partnership	Employed for wages	No	No	No	No	No	No	No	Negative	Oral	Assisted	Negative	NA	NA	NA	NA
1863	OSS	Male	35-44	High School	Married/In domestic partnership	Self-employed	No	No	No	No	Yes	No	Yes	Positive	Oral	Assisted	Negative	NA	NA	NA	NA
1864	OSS	Female	35-44	High School	Married/In domestic partnership	Self-employed	Yes	No	No	No	No	No	Yes	Positive	Oral	Assisted	Negative	NA	NA	NA	NA
1865	OSS	Male	25-34	Tertiary	Single, never married	Student	Yes	No	No	No	No	No	Yes	Negative	Oral	Assisted	Negative	NA	NA	NA	NA
1866	OSS	Male	35-44	Primary School	Married/In domestic partnership	Employed for wages	No	No	No	No	Yes	No	Yes	Negative	Oral	Assisted	Negative	NA	NA	NA	NA
1867	OSS	Female	25-34	Tertiary	Single, never married	Student	Yes	No	No	No	No	No	Yes	Negative	Oral	Assisted	Negative	NA	NA	NA	NA
1868	OSS	Female	25-34	Tertiary	Single, never married	Student	Yes	No	No	No	No	No	Yes	Unknown	Oral	Assisted	Negative	NA	NA	NA	NA
1869	OSS	Male	35-44	Tertiary	Single, never married	Employed for wages	No	No	No	No	Yes	No	Yes	Negative	Oral	Assisted	Negative	NA	NA	NA	NA
1870	OSS	Female	25-34	High School	Single, never married	Self-employed	Yes	No	No	No	No	No	Yes	Unknown	Oral	Assisted	Reactive	HCV RNA Detected	45089	3 months	Completed
1871	OSS	Male	25-34	No formal education	Married/In domestic partnership	Self-employed	No	No	No	No	No	No	No	Unknown	Oral	Unassisted	Negative	NA	NA	NA	NA
1872	OSS	Female	18-24	Tertiary	Single, never married	Student	Yes	Yes	No	No	No	No	Yes	Unknown	Oral	Assisted	Negative	NA	NA	NA	NA
1873	OSS	Female	45-54	Tertiary	Married/In domestic partnership	Employed for wages	Yes	Yes	No	No	No	No	Yes	Negative	Oral	Assisted	Negative	NA	NA	NA	NA
1874	OSS	Female	35-44	Primary School	Married/In domestic partnership	Self-employed	Yes	Yes	No	No	No	No	Yes	Positive	Oral	Assisted	Negative	NA	NA	NA	NA
1875	OSS	Female	18-24	High School	Single, never married	Student	Yes	Yes	No	No	No	No	Yes	Unknown	Oral	Unassisted	Negative	NA	NA	NA	NA
1876	OSS	Female	45-54	Primary School	Widowed	Out of work	Yes	Yes	No	No	No	No	Yes	Negative	Oral	Assisted	Negative	NA	NA	NA	NA
1877	OSS	Male	45-54	High School	Married/In domestic partnership	Self-employed	No	No	No	No	Yes	No	Yes	Negative	Oral	Assisted	Reactive	HCV RNA Undetected	NA	NA	NA
1878	OSS	Female	45-54	No formal education	Married/In domestic partnership	Self-employed	Yes	No	No	No	No	No	Yes	Negative	Oral	Assisted	Reactive	HCV RNA Detected	NA	NA	NA
1879	OSS	Male	35-44	Tertiary	Married/In domestic partnership	Employed for wages	No	Yes	No	No	Yes	No	Yes	Unknown	Oral	Assisted	Negative	NA	NA	NA	NA
1880	OSS	Male	45-54	Tertiary	Married/In domestic partnership	Employed for wages	No	No	No	No	Yes	No	Yes	Negative	Oral	Assisted	Negative	NA	NA	NA	NA
1881	OSS	Male	25-34	High School	Married/In domestic partnership	Retired/Other	No	No	No	No	Yes	No	Yes	Negative	Oral	Assisted	Negative	NA	NA	NA	NA
1882	OSS	Male	25-34	Tertiary	Single, never married	Retired/Other	No	No	No	No	Yes	No	Yes	Negative	Oral	Assisted	Negative	NA	NA	NA	NA
1883	OSS	Male	45-54	High School	Married/In domestic partnership	Self-employed	No	No	No	No	Yes	No	Yes	Negative	Oral	Assisted	Negative	NA	NA	NA	NA
1884	OSS	Male	35-44	Primary School	Married/In domestic partnership	Self-employed	No	No	No	No	Yes	No	Yes	Unknown	Oral	Unassisted	Negative	NA	NA	NA	NA
1885	OSS	Male	25-34	High School	Married/In domestic partnership	Self-employed	No	No	No	No	Yes	No	Yes	Unknown	Oral	Assisted	Negative	NA	NA	NA	NA
1886	OSS	Male	35-44	No formal education	Married/In domestic partnership	Self-employed	No	No	No	No	Yes	No	Yes	Unknown	Oral	Assisted	Negative	NA	NA	NA	NA
1887	OSS	Female	35-44	Primary School	Married/In domestic partnership	Self-employed	Yes	No	No	No	No	No	Yes	Unknown	Oral	Assisted	Reactive	HCV RNA Detected	45089	3 months	Completed
1888	OSS	Female	18-24	High School	Single, never married	Student	Yes	No	No	No	No	No	Yes	Negative	Oral	Assisted	Negative	NA	NA	NA	NA
1889	OSS	Female	18-24	Tertiary	Single, never married	Student	Yes	No	No	No	No	No	Yes	Unknown	Oral	Assisted	Negative	NA	NA	NA	NA
1890	OSS	Male	35-44	Tertiary	Married/In domestic partnership	Self-employed	No	No	No	No	Yes	No	Yes	Negative	Oral	Unassisted	Negative	NA	NA	NA	NA
1891	OSS	Male	25-34	Tertiary	Married/In domestic partnership	Self-employed	No	No	No	No	Yes	No	Yes	Negative	Oral	Assisted	Negative	NA	NA	NA	NA
1892	OSS	Male	25-34	Tertiary	Married/In domestic partnership	Self-employed	No	No	Yes	No	No	Yes	Yes	Negative	Oral	Unassisted	Negative	NA	NA	NA	NA
1893	OSS	Male	25-34	Tertiary	Married/In domestic partnership	Employed for wages	No	No	Yes	No	No	Yes	Yes	Negative	Oral	Assisted	Negative	NA	NA	NA	NA
1894	OSS	Male	25-34	High School	Single, never married	Self-employed	No	Yes	Yes	No	No	Yes	Yes	Negative	Oral	Assisted	Negative	NA	NA	NA	NA
1895	OSS	Male	25-34	High School	Single, never married	Self-employed	No	No	No	No	Yes	No	Yes	Unknown	Oral	Assisted	Negative	NA	NA	NA	NA
1896	OSS	Male	18-24	High School	Single, never married	Self-employed	No	No	No	No	Yes	No	Yes	Unknown	Oral	Assisted	Negative	NA	NA	NA	NA
1897	OSS	Male	35-44	High School	Single, never married	Self-employed	No	No	No	No	Yes	No	Yes	Negative	Oral	Assisted	Negative	NA	NA	NA	NA
1898	OSS	Male	35-44	High School	Single, never married	Employed for wages	No	No	No	No	Yes	No	Yes	Negative	Oral	Assisted	Negative	NA	NA	NA	NA
1899	OSS	Male	25-34	High School	Married/In domestic partnership	Self-employed	No	No	No	No	Yes	No	Yes	Negative	Oral	Assisted	Negative	NA	NA	NA	NA
1900	OSS	Male	25-34	High School	Single, never married	Self-employed	No	No	No	No	Yes	No	Yes	Unknown	Oral	Assisted	Negative	NA	NA	NA	NA
1901	OSS	Male	35-44	High School	Married/In domestic partnership	Self-employed	No	No	No	No	Yes	No	Yes	Negative	Oral	Assisted	Negative	NA	NA	NA	NA
1902	OSS	Male	18-24	Primary School	Single, never married	Self-employed	No	No	No	No	Yes	No	Yes	Negative	Oral	Assisted	Negative	NA	NA	NA	NA
1903	OSS	Male	35-44	High School	Married/In domestic partnership	Self-employed	No	No	No	No	Yes	No	Yes	Negative	Oral	Assisted	Negative	NA	NA	NA	NA
1904	OSS	Male	25-34	Tertiary	Married/In domestic partnership	Employed for wages	No	No	No	No	Yes	No	Yes	Negative	Oral	Assisted	Negative	NA	NA	NA	NA
1905	OSS	Male	18-24	High School	Single, never married	Self-employed	No	No	No	No	Yes	No	Yes	Unknown	Oral	Assisted	Negative	NA	NA	NA	NA
1906	OSS	Male	35-44	High School	Married/In domestic partnership	Employed for wages	No	NA	No	NA	Yes	No	Yes	Negative	Oral	Assisted	Negative	NA	NA	NA	NA
1907	OSS	Female	25-34	Primary School	Married/In domestic partnership	Self-employed	No	No	No	No	Yes	No	Yes	Unknown	Oral	Assisted	Negative	NA	NA	NA	NA
1908	OSS	Female	18-24	Tertiary	Single, never married	Student	Yes	No	No	No	No	No	Yes	Negative	Oral	Assisted	Negative	NA	NA	NA	NA
1909	OSS	Female	25-34	High School	Single, never married	Self-employed	Yes	No	No	No	No	No	Yes	Negative	Oral	Unassisted	Negative	NA	NA	NA	NA
1910	OSS	Female	25-34	High School	Married/In domestic partnership	Self-employed	Yes	No	No	No	No	No	Yes	Negative	Oral	Unassisted	Negative	NA	NA	NA	NA
1911	OSS	Female	18-24	Tertiary	Single, never married	Student	Yes	No	No	No	No	No	Yes	Negative	Oral	Assisted	Negative	NA	NA	NA	NA
1912	OSS	Female	25-34	High School	Single, never married	Self-employed	Yes	No	No	No	No	No	Yes	Negative	Oral	Unassisted	Negative	NA	NA	NA	NA
1913	OSS	Female	25-34	High School	Married/In domestic partnership	Self-employed	Yes	No	No	No	No	No	Yes	Unknown	Oral	Unassisted	Negative	NA	NA	NA	NA
1914	OSS	Female	25-34	High School	Single, never married	Self-employed	Yes	No	No	No	No	No	Yes	Unknown	Oral	Assisted	Negative	NA	NA	NA	NA
1915	OSS	Female	18-24	Tertiary	Single, never married	Student	Yes	No	No	No	No	No	Yes	Negative	Oral	Assisted	Negative	NA	NA	NA	NA
1916	OSS	Male	25-34	Primary School	Married/In domestic partnership	Self-employed	No	No	Yes	No	No	Yes	Yes	Negative	Oral	Assisted	Negative	NA	NA	NA	NA
1917	OSS	Male	25-34	Tertiary	Married/In domestic partnership	Out of work	No	No	Yes	No	No	Yes	Yes	Negative	Oral	Unassisted	Negative	NA	NA	NA	NA
1918	OSS	Male	25-34	High School	Married/In domestic partnership	Employed for wages	No	No	No	No	No	No	No	Negative	Oral	Unassisted	Negative	NA	NA	NA	NA
1919	OSS	Male	45-54	Tertiary	Married/In domestic partnership	Employed for wages	No	No	Yes	No	No	Yes	Yes	Negative	Oral	Assisted	Negative	NA	NA	NA	NA
1920	OSS	Male	35-44	High School	Married/In domestic partnership	Self-employed	No	No	Yes	No	No	Yes	Yes	Negative	Oral	Assisted	Negative	NA	NA	NA	NA
1921	OSS	Male	25-34	Tertiary	Single, never married	Employed for wages	No	No	Yes	No	No	Yes	Yes	Unknown	Oral	Unassisted	Negative	NA	NA	NA	NA
1922	OSS	Male	18-24	High School	Single, never married	Employed for wages	No	No	Yes	No	No	Yes	Yes	Unknown	Oral	Unassisted	Negative	NA	NA	NA	NA
1923	OSS	Male	35-44	Tertiary	Married/In domestic partnership	Employed for wages	No	No	Yes	No	No	Yes	Yes	Unknown	Oral	Assisted	Reactive	HCV RNA Detected	2023-12-18	3 months	Completed
1924	OSS	Male	45-54	Tertiary	Married/In domestic partnership	Employed for wages	No	No	Yes	No	No	Yes	Yes	Negative	Oral	Assisted	Negative	NA	NA	NA	NA
1925	OSS	Male	45-54	Tertiary	Single, never married	Employed for wages	No	No	Yes	No	No	Yes	Yes	Negative	Oral	Assisted	Negative	NA	NA	NA	NA
1926	OSS	Male	18-24	High School	Single, never married	Self-employed	No	No	No	No	Yes	No	Yes	Unknown	Oral	Assisted	Negative	NA	NA	NA	NA
1927	OSS	Male	18-24	Tertiary	Single, never married	Employed for wages	No	NA	No	No	Yes	No	Yes	Unknown	Oral	Assisted	Negative	NA	NA	NA	NA
1928	OSS	Male	25-34	High School	Single, never married	Self-employed	No	No	No	No	Yes	No	Yes	Negative	Oral	Assisted	Negative	NA	NA	NA	NA
1929	OSS	Male	25-34	Primary School	Married/In domestic partnership	Self-employed	No	No	No	No	Yes	No	Yes	Negative	Oral	Assisted	Negative	NA	NA	NA	NA
1930	OSS	Male	25-34	Tertiary	Married/In domestic partnership	Employed for wages	No	No	No	No	Yes	No	Yes	Negative	Oral	Assisted	Negative	NA	NA	NA	NA
1931	OSS	Male	35-44	Primary School	Single, never married	Self-employed	No	No	No	No	Yes	No	Yes	Unknown	Oral	Assisted	Negative	NA	NA	NA	NA
1932	OSS	Male	25-34	Tertiary	Married/In domestic partnership	Self-employed	No	No	No	No	Yes	No	Yes	Negative	Oral	Assisted	Negative	NA	NA	NA	NA
1933	OSS	Male	18-24	Tertiary	Single, never married	Student	No	No	No	No	Yes	No	Yes	Unknown	Oral	Assisted	Negative	NA	NA	NA	NA
1934	OSS	Male	18-24	High School	Single, never married	Self-employed	No	Yes	No	No	Yes	No	Yes	Unknown	Oral	Assisted	Negative	NA	NA	NA	NA
1935	OSS	Male	25-34	Primary School	Single, never married	Self-employed	No	Yes	No	No	No	No	Yes	Negative	Oral	Assisted	Negative	NA	NA	NA	NA
1936	OSS	Male	35-44	Tertiary	Single, never married	Self-employed	No	No	No	No	Yes	No	Yes	Negative	Oral	Assisted	Negative	NA	NA	NA	NA
1937	OSS	Female	45-54	Tertiary	Widowed	Employed for wages	Yes	No	No	No	No	No	Yes	Negative	Oral	Assisted	Negative	NA	NA	NA	NA
1938	OSS	Female	35-44	High School	Married/In domestic partnership	Self-employed	Yes	No	Yes	No	No	No	Yes	Positive	Oral	Unassisted	Negative	NA	NA	NA	NA
1939	OSS	Female	45-54	No formal education	Divorced/ Separated	Self-employed	Yes	No	No	No	No	No	Yes	Positive	Oral	Assisted	Negative	NA	NA	NA	NA
1940	OSS	Male	45-54	Tertiary	Married/In domestic partnership	Employed for wages	No	No	Yes	No	No	Yes	Yes	Positive	Oral	Unassisted	Reactive	HCV RNA Detected	NA	NA	NA
1941	OSS	Female	25-34	Tertiary	Single, never married	Self-employed	Yes	No	No	No	No	No	Yes	Negative	Oral	Assisted	Negative	NA	NA	NA	NA
1942	OSS	Female	25-34	Primary School	Divorced/ Separated	Self-employed	Yes	No	Yes	No	No	No	Yes	Negative	Oral	Assisted	Negative	NA	NA	NA	NA
1943	OSS	Female	18-24	High School	Single, never married	Self-employed	Yes	No	No	No	No	No	Yes	Unknown	Oral	Unassisted	Negative	NA	NA	NA	NA
1944	OSS	Female	25-34	Primary School	Single, never married	Self-employed	Yes	No	No	No	No	No	Yes	Negative	Oral	Assisted	Negative	NA	NA	NA	NA
1945	OSS	Female	18-24	High School	Single, never married	Self-employed	Yes	NA	No	Yes	No	No	Yes	Negative	Oral	Unassisted	Negative	NA	NA	NA	NA
1946	OSS	Female	35-44	No formal education	Widowed	Self-employed	Yes	No	No	No	No	No	Yes	Negative	Blood	Assisted	Reactive	HCV RNA Detected	2023-12-18	3 months	Completed
1947	OSS	Female	18-24	High School	Single, never married	Self-employed	Yes	No	No	No	No	No	Yes	Unknown	Oral	Unassisted	Negative	NA	NA	NA	NA
1948	OSS	Female	18-24	High School	Single, never married	Student	Yes	No	No	No	No	No	Yes	Unknown	Oral	Assisted	Negative	NA	NA	NA	NA
1949	OSS	Female	25-34	High School	Single, never married	Self-employed	Yes	No	No	No	No	No	Yes	Negative	Oral	Assisted	Negative	NA	NA	NA	NA
1950	OSS	Female	25-34	High School	Single, never married	Self-employed	Yes	No	No	No	No	No	Yes	Negative	Oral	Assisted	Negative	NA	NA	NA	NA
1951	OSS	Female	35-44	Tertiary	Widowed	Self-employed	Yes	No	No	No	No	No	Yes	Negative	Oral	Assisted	Negative	NA	NA	NA	NA
1952	OSS	Female	35-44	Tertiary	Divorced/ Separated	Self-employed	Yes	No	No	No	No	No	Yes	Negative	Oral	Assisted	Negative	NA	NA	NA	NA
1953	OSS	Female	25-34	High School	Married/In domestic partnership	Self-employed	Yes	Yes	No	No	No	No	Yes	Negative	Oral	Assisted	Negative	NA	NA	NA	NA
1954	OSS	Female	25-34	High School	Married/In domestic partnership	Self-employed	Yes	Yes	No	No	No	No	Yes	Negative	Oral	Assisted	Negative	NA	NA	NA	NA
1955	OSS	Female	35-44	High School	Married/In domestic partnership	Self-employed	Yes	Yes	Yes	No	No	No	Yes	Negative	Oral	Assisted	Negative	NA	NA	NA	NA
1956	OSS	Male	25-34	Tertiary	Single, never married	Self-employed	Yes	No	No	No	No	No	Yes	Negative	Oral	Assisted	Negative	NA	NA	NA	NA
1957	OSS	Female	35-44	Primary School	Divorced/ Separated	Self-employed	Yes	No	No	No	No	No	Yes	Negative	Oral	Assisted	Negative	NA	NA	NA	NA
1958	OSS	Female	25-34	High School	Single, never married	Self-employed	Yes	NA	No	No	No	No	Yes	Negative	Oral	Assisted	Negative	NA	NA	NA	NA
1959	OSS	Female	35-44	Primary School	Single, never married	Self-employed	Yes	No	No	No	No	No	Yes	Negative	Oral	Assisted	Negative	NA	NA	NA	NA
1960	OSS	Female	25-34	High School	Single, never married	Self-employed	Yes	No	No	No	No	No	Yes	Negative	Oral	Assisted	Negative	NA	NA	NA	NA
1961	OSS	Female	18-24	Tertiary	Single, never married	Self-employed	Yes	No	No	No	No	No	Yes	Negative	Oral	Assisted	Negative	NA	NA	NA	NA
1962	OSS	Female	25-34	Tertiary	Single, never married	Student	Yes	No	No	No	No	No	Yes	Negative	Oral	Assisted	Negative	NA	NA	NA	NA
1963	OSS	Female	25-34	High School	Married/In domestic partnership	Out of work	Yes	NA	No	No	NA	No	Yes	Unknown	Oral	Assisted	Reactive	HCV RNA Detected	2023-12-18	3 months	Completed
1964	OSS	Female	35-44	No formal education	Divorced/ Separated	Self-employed	Yes	No	No	No	No	No	Yes	Negative	Oral	Assisted	Negative	NA	NA	NA	NA
1965	OSS	Female	25-34	Primary School	Single, never married	Self-employed	Yes	No	No	No	No	No	Yes	Negative	Oral	Assisted	Negative	NA	NA	NA	NA
1966	OSS	Female	35-44	Primary School	Widowed	Self-employed	Yes	No	No	No	No	No	Yes	Negative	Oral	Assisted	Negative	NA	NA	NA	NA
1967	OSS	Female	35-44	Tertiary	Widowed	Self-employed	Yes	No	No	No	No	No	Yes	Negative	Oral	Assisted	Negative	NA	NA	NA	NA
1968	OSS	Female	55+	Primary School	Divorced/ Separated	Self-employed	Yes	No	No	No	No	No	Yes	Negative	Oral	Assisted	Negative	NA	NA	NA	NA
1969	OSS	Female	18-24	High School	Single, never married	Self-employed	Yes	No	No	No	No	No	Yes	Negative	Oral	Assisted	Negative	NA	NA	NA	NA
1970	OSS	Female	25-34	High School	Single, never married	Self-employed	Yes	No	No	No	No	No	Yes	Negative	Oral	Assisted	Negative	NA	NA	NA	NA
1971	OSS	Female	25-34	High School	Married/In domestic partnership	Self-employed	Yes	No	No	No	No	No	Yes	Positive	Oral	Assisted	Negative	NA	NA	NA	NA
1972	OSS	Female	35-44	High School	Single, never married	Self-employed	Yes	No	No	No	No	No	Yes	Negative	Oral	Unassisted	Negative	NA	NA	NA	NA
1973	OSS	Male	25-34	High School	Single, never married	Self-employed	Yes	No	No	No	No	No	Yes	Negative	Oral	Assisted	Negative	NA	NA	NA	NA
1974	OSS	Female	35-44	No formal education	Divorced/ Separated	Self-employed	Yes	No	Yes	No	No	No	Yes	Negative	Oral	Assisted	Negative	NA	NA	NA	NA
1975	OSS	Female	25-34	No formal education	Married/In domestic partnership	Self-employed	Yes	No	No	No	No	No	Yes	Negative	Oral	Assisted	Negative	NA	NA	NA	NA
1976	OSS	Female	35-44	Tertiary	Married/In domestic partnership	Self-employed	Yes	No	No	No	No	No	Yes	Negative	Oral	Assisted	Negative	NA	NA	NA	NA
1977	OSS	Female	25-34	No formal education	Married/In domestic partnership	Self-employed	Yes	Yes	Yes	No	No	No	Yes	Negative	Oral	Assisted	Negative	NA	NA	NA	NA
1978	OSS	Female	35-44	High School	Married/In domestic partnership	Self-employed	Yes	No	No	No	No	No	Yes	Negative	Oral	Assisted	Negative	NA	NA	NA	NA
1979	OSS	Female	25-34	Primary School	Married/In domestic partnership	Self-employed	Yes	No	No	No	No	No	Yes	Negative	Oral	Assisted	Negative	NA	NA	NA	NA
1980	OSS	Female	35-44	Tertiary	Single, never married	Self-employed	Yes	No	No	No	No	No	Yes	Negative	Oral	Assisted	Negative	NA	NA	NA	NA
1981	OSS	Female	25-34	High School	Married/In domestic partnership	Self-employed	Yes	No	No	No	No	No	Yes	Negative	Oral	Assisted	Negative	NA	NA	NA	NA
1982	OSS	Female	25-34	High School	Single, never married	Self-employed	Yes	No	No	No	No	No	Yes	Negative	Oral	Assisted	Negative	NA	NA	NA	NA
1983	OSS	Female	35-44	Primary School	Married/In domestic partnership	Self-employed	Yes	No	No	No	No	No	Yes	Negative	Oral	Assisted	Negative	NA	NA	NA	NA
1984	OSS	Female	35-44	High School	Single, never married	Self-employed	Yes	No	Yes	No	No	No	Yes	Negative	Oral	Unassisted	Negative	NA	NA	NA	NA
1985	ART	Female	NA	NA	NA	NA	NA	NA	NA	NA	NA	NA	NA	Positive	Blood	NA	Reactive	HCV RNA Detected	NA	NA	NA
1986	ART	Female	NA	NA	NA	NA	NA	NA	NA	NA	NA	NA	NA	Positive	Oral	NA	Reactive	HCV RNA Detected	NA	NA	NA
1987	OSS	Female	NA	NA	NA	NA	NA	NA	NA	NA	NA	NA	NA	Unknown	Oral	NA	Reactive	HCV RNA Undetected	NA	NA	NA
1988	OSS	Male	NA	NA	NA	NA	NA	NA	NA	NA	NA	NA	NA	Unknown	Oral	NA	Reactive	HCV RNA Detected	NA	NA	NA
1989	ART	Male	NA	NA	NA	NA	NA	NA	NA	NA	NA	NA	NA	Positive	Oral	NA	Reactive	NA	NA	NA	NA
1990	ART	Male	NA	NA	NA	NA	NA	NA	NA	NA	NA	NA	NA	Positive	Oral	NA	Reactive	NA	NA	NA	NA
1991	OSS	Female	NA	NA	NA	NA	NA	NA	NA	NA	NA	NA	NA	Unknown	Oral	NA	Reactive	HCV RNA Detected	NA	NA	NA
1992	OSS	Male	NA	NA	NA	NA	NA	NA	NA	NA	NA	NA	NA	Unknown	Blood	NA	Reactive	HCV RNA Detected	NA	NA	NA
1993	OSS	Male	NA	NA	NA	NA	NA	NA	NA	NA	NA	NA	NA	Unknown	Blood	NA	Reactive	HCV RNA Detected	NA	NA	NA
1994	OSS	Male	NA	NA	NA	NA	NA	NA	NA	NA	NA	NA	NA	Unknown	Oral	NA	Reactive	HCV RNA Detected	NA	NA	NA
1995	OSS	Female	NA	NA	NA	NA	NA	NA	NA	NA	NA	NA	NA	Unknown	Oral	NA	Reactive	HCV RNA Detected	NA	NA	NA

## Sheet: Acceptability
Row_ID	age	sex	edu	facility_type	ac1	ac2	ac3	ac4	ac5	ac6	ac7	ac8	ac9	ac10	ac11	ac12	ac13	ac14	ac15	ac16	ac17	ac18	acceptability_score	low_acceptability_10
1	25-34	0	2	ART	5	4	4	5	5	5	4	5	5	4	4	4	5	4	4	5	1	5	-0.521017	Not Low
2	25-34	0	2	ART	5	4	2	4	4	4	5	4	4	4	4	4	4	4	4	5	4	5	-0.635283	Not Low
3	45-54	0	3	ART	5	4	4	4	5	4	4	4	4	4	5	4	4	4	4	5	5	4	-0.495584	Not Low
4	45-54	0	1	ART	4	4	5	5	5	5	5	5	5	5	5	5	4	4	4	5	5	5	-0.171404	Not Low
5	18-24	0	3	ART	4	4	NA	4	4	4	4	4	4	5	4	4	4	4	4	5	2	4	-0.925881	Low
6	45-54	0	2	ART	5	4	4	5	5	5	4	5	4	5	5	4	4	4	4	5	5	5	-0.29667	Not Low
7	45-54	0	1	ART	5	4	NA	4	4	5	4	5	4	4	5	4	4	4	4	5	3	4	-0.646444	Not Low
8	35-44	0	3	ART	5	4	NA	4	5	5	5	4	4	4	4	4	4	4	4	5	5	5	-0.421701	Not Low
9	35-44	0	2	ART	3	4	4	4	4	4	4	4	4	3	4	4	4	4	4	5	3	4	-0.982478	Low
10	35-44	1	2	ART	5	4	NA	5	4	4	4	5	4	4	4	4	4	4	4	5	4	5	-0.626531	Not Low
11	25-34	0	1	ART	4	4	4	4	4	4	4	4	5	5	5	5	4	4	4	5	5	5	-0.394966	Not Low
12	25-34	0	2	ART	4	4	4	5	4	5	4	4	4	4	5	4	4	4	4	5	4	5	-0.514749	Not Low
13	25-34	0	1	ART	5	5	5	4	4	5	4	4	5	4	4	4	4	4	4	5	5	5	-0.473528	Not Low
14	35-44	0	1	ART	5	4	4	4	4	4	4	5	5	4	4	4	4	4	4	4	4	4	-0.838354	Low
15	45-54	0	1	ART	5	2	2	4	4	5	4	4	4	5	5	4	4	4	4	5	5	5	-0.47785	Not Low
16	45-54	0	1	ART	5	5	NA	4	4	4	4	5	4	4	4	4	4	4	4	5	4	4	-0.693042	Not Low
17	35-44	0	3	ART	4	4	2	5	5	4	5	5	5	5	5	5	5	5	5	4	4	5	-0.112283	Not Low
18	25-34	0	1	ART	5	5	5	5	5	4	4	5	4	5	5	5	5	5	5	5	5	5	0.226851	Not Low
19	55+	0	0	ART	4	4	4	4	4	4	4	4	4	4	4	4	4	5	4	5	5	5	-0.557383	Not Low
20	35-44	0	1	ART	4	5	4	4	4	5	4	5	5	5	5	5	5	5	5	5	5	5	0.0966148	Not Low
21	45-54	1	3	ART	4	5	5	5	5	4	4	5	5	5	5	5	4	4	4	5	5	5	-0.226512	Not Low
22	55+	0	0	ART	4	5	NA	4	5	5	4	4	4	4	5	4	4	5	3	5	4	4	-0.565318	Not Low
23	25-34	0	3	ART	5	5	5	5	5	5	5	5	5	5	5	5	5	5	5	5	5	5	0.526065	Not Low
24	35-44	1	2	ART	5	5	5	5	5	5	4	5	4	4	5	4	4	4	4	5	4	4	-0.423321	Not Low
25	35-44	0	1	ART	3	4	4	5	5	5	4	5	4	3	5	4	4	4	4	4	4	4	-0.698299	Not Low
26	45-54	0	0	ART	5	5	5	5	5	5	5	5	5	5	5	5	5	5	5	5	5	4	0.297601	Not Low
27	18-24	0	0	ART	5	5	4	5	5	5	4	5	4	4	5	4	4	4	4	3	3	4	-0.658581	Not Low
28	35-44	0	1	ART	5	5	5	5	4	5	4	4	4	4	4	4	4	4	4	4	4	4	-0.685699	Not Low
29	35-44	0	3	ART	4	5	NA	4	5	5	4	5	4	4	4	4	4	4	4	4	4	4	-0.748461	Not Low
30	45-54	0	2	ART	4	4	3	4	4	4	3	4	4	4	4	4	4	4	4	5	4	4	-0.902458	Low
31	55+	0	1	ART	4	2	2	4	4	4	4	4	4	4	4	4	4	4	4	5	5	5	-0.754371	Not Low
32	45-54	0	1	ART	4	4	4	4	5	5	5	4	4	3	4	4	3	4	4	4	4	4	-0.902712	Low
33	35-44	0	2	ART	3	3	NA	4	4	4	4	4	4	4	4	4	4	4	4	5	5	5	-0.789206	Not Low
34	35-44	0	0	ART	5	5	5	5	4	4	4	5	4	4	4	4	3	4	4	5	5	4	-0.725935	Not Low
35	45-54	0	0	ART	5	4	4	5	5	5	4	5	5	4	4	4	4	4	4	5	5	5	-0.411763	Not Low
36	35-44	0	0	ART	5	4	4	5	4	4	4	4	5	3	4	4	4	4	4	4	4	5	-0.716883	Not Low
37	55+	0	1	ART	4	4	4	4	4	4	4	4	4	4	4	4	4	4	4	4	4	4	-0.921338	Low
38	45-54	1	3	ART	4	5	NA	4	4	4	4	4	4	4	4	4	4	4	4	4	4	5	-0.791984	Not Low
39	25-34	0	1	ART	4	4	4	4	4	4	4	4	5	5	5	5	4	5	4	4	4	5	-0.539968	Not Low
40	45-54	0	0	ART	4	5	NA	4	4	5	5	5	4	3	4	4	4	4	4	4	4	4	-0.745924	Not Low
41	25-34	0	2	ART	5	5	4	5	5	5	4	5	5	4	5	5	4	4	5	4	3	5	-0.3425	Not Low
42	35-44	1	2	ART	5	5	4	5	5	5	5	5	5	3	5	4	5	4	4	5	5	5	-0.00516604	Not Low
43	25-34	0	3	ART	3	2	2	4	4	5	4	5	4	5	5	5	5	5	5	5	5	5	-0.147485	Not Low
44	55+	1	1	ART	4	4	4	4	4	5	5	4	5	5	5	5	5	5	5	5	5	5	0.102441	Not Low
45	45-54	0	0	ART	4	4	4	4	4	5	4	5	5	3	3	3	3	4	3	4	4	5	-1.12539	Low
46	35-44	0	1	ART	5	5	4	5	4	5	5	5	5	5	5	5	5	5	5	5	5	5	0.323055	Not Low
47	55+	1	3	ART	4	5	NA	4	4	4	4	5	4	4	5	4	4	4	4	4	4	4	-0.729797	Not Low
48	18-24	0	1	ART	5	4	4	4	4	5	5	4	5	4	4	4	4	4	4	5	5	5	-0.468892	Not Low
49	25-34	0	0	ART	4	4	3	4	5	5	4	5	5	4	5	4	4	4	4	5	4	4	-0.57863	Not Low
50	35-44	0	1	ART	4	4	4	4	4	5	5	5	5	5	5	5	5	5	5	5	5	5	0.102441	Not Low
51	35-44	0	3	ART	4	4	3	5	5	5	4	4	3	3	4	4	4	4	4	4	4	4	-0.735618	Not Low
52	45-54	0	1	ART	5	5	NA	5	5	5	4	5	4	4	5	5	5	5	5	5	5	5	0.31818	Not Low
53	35-44	0	0	ART	4	5	3	5	5	5	4	5	4	3	4	4	4	4	4	3	3	4	-0.835353	Low
54	45-54	0	0	ART	4	4	4	4	5	5	3	5	5	3	4	4	4	4	4	5	4	4	-0.77208	Not Low
55	25-34	0	1	ART	5	5	5	5	5	5	4	5	5	5	5	5	5	5	5	5	5	5	0.31818	Not Low
56	55+	0	3	ART	4	4	NA	4	5	4	4	5	5	4	5	5	5	5	5	4	4	4	-0.286381	Not Low
57	25-34	0	2	ART	4	5	NA	4	4	4	4	4	4	3	4	4	4	4	4	4	4	4	-0.852256	Low
58	55+	0	1	ART	4	4	5	5	5	5	4	5	4	4	5	5	4	4	4	5	5	4	-0.316626	Not Low
59	55+	0	1	ART	4	4	4	4	4	4	4	5	4	4	4	4	4	4	4	5	5	4	-0.74098	Not Low
60	55+	1	3	ART	5	5	5	5	4	4	5	4	5	4	4	4	4	5	5	4	4	5	-0.448202	Not Low
61	25-34	0	3	ART	4	4	NA	4	5	4	4	5	4	3	4	4	4	4	4	5	4	4	-0.751742	Not Low
62	45-54	0	1	ART	4	4	4	4	1	5	5	5	5	3	5	5	5	5	4	5	5	5	-0.217969	Not Low
63	45-54	0	0	ART	4	4	4	4	4	4	4	5	4	3	4	4	4	4	4	4	4	4	-0.921338	Low
64	35-44	0	1	ART	4	4	4	4	4	5	4	5	4	5	5	5	5	5	5	5	5	5	0.0386539	Not Low
65	35-44	1	2	ART	5	4	4	5	5	5	4	4	5	4	4	4	4	5	4	4	4	4	-0.589352	Not Low
66	45-54	0	1	ART	5	5	5	5	5	4	4	5	5	4	5	5	5	5	5	4	4	4	-0.122561	Not Low
67	35-44	0	0	ART	5	5	5	5	5	5	4	5	4	4	5	4	4	4	4	5	5	4	-0.342395	Not Low
68	45-54	0	1	ART	4	4	4	4	4	4	4	5	5	5	5	5	5	5	5	5	5	5	-0.0409293	Not Low
69	45-54	0	0	ART	5	5	5	5	5	5	4	5	5	4	5	5	5	5	4	5	5	5	0.106367	Not Low
70	25-34	0	1	ART	5	5	5	5	5	5	5	5	5	5	5	5	5	5	5	5	5	5	0.526065	Not Low
71	45-54	0	1	ART	4	4	NA	4	4	5	5	5	5	3	5	5	5	5	5	4	4	4	-0.226051	Not Low
72	18-24	0	1	ART	4	4	4	4	4	4	4	4	4	4	4	4	4	4	4	4	4	4	-0.921338	Low
73	35-44	1	1	ART	5	5	5	4	5	5	4	5	5	4	4	4	4	4	4	5	5	4	-0.519758	Not Low
74	18-24	0	2	ART	4	4	4	4	5	5	4	5	5	4	4	4	4	4	4	4	4	4	-0.792731	Not Low
75	45-54	0	1	ART	5	4	4	4	4	5	5	5	3	4	4	4	4	5	4	5	5	5	-0.375711	Not Low
76	55+	0	0	ART	4	4	4	4	5	5	5	5	5	4	4	4	4	5	4	5	5	5	-0.382765	Not Low
77	25-34	0	1	ART	5	5	4	4	4	4	4	5	4	4	4	4	4	4	4	4	4	4	-0.790099	Not Low
78	45-54	1	2	ART	5	5	NA	4	4	4	4	5	5	4	5	4	5	4	4	5	5	4	-0.368381	Not Low
79	25-34	0	1	ART	4	4	4	5	5	5	4	5	5	2	5	5	5	5	5	5	5	5	0.168992	Not Low
80	35-44	0	2	ART	4	4	5	4	4	5	4	3	5	5	4	5	5	5	4	5	5	5	-0.223014	Not Low
81	45-54	0	2	ART	5	5	5	5	4	5	5	5	4	5	5	5	5	5	5	5	5	5	0.323055	Not Low
82	35-44	0	3	ART	5	5	5	5	5	5	5	5	5	5	5	5	5	5	5	5	5	5	0.526065	Not Low
83	25-34	0	2	ART	4	4	4	4	4	4	4	5	5	5	4	4	4	5	4	4	4	5	-0.763171	Not Low
84	35-44	0	1	ART	4	4	4	4	5	5	5	5	5	5	5	5	5	5	5	5	5	5	0.158266	Not Low
85	35-44	0	1	ART	5	5	5	5	5	5	5	5	5	5	5	5	5	5	5	5	5	5	0.526065	Not Low
86	35-44	1	2	ART	4	4	4	4	5	5	5	5	5	5	5	5	5	5	5	5	5	5	0.158266	Not Low
87	45-54	1	2	ART	5	5	5	5	5	5	5	4	5	3	5	5	5	5	5	5	5	5	0.526065	Not Low
88	35-44	1	1	ART	5	5	5	5	5	5	5	5	4	5	5	5	5	5	5	5	5	5	0.526065	Not Low
89	45-54	0	1	ART	5	5	5	5	5	5	4	5	5	5	5	5	5	5	5	5	5	5	0.31818	Not Low
90	25-34	0	0	ART	5	5	5	5	5	5	5	5	5	5	5	5	5	5	5	5	5	5	0.526065	Not Low
91	35-44	1	3	ART	4	5	3	4	4	5	5	5	5	4	4	4	4	4	4	5	5	4	-0.568858	Not Low
92	45-54	0	2	ART	5	5	3	5	5	5	4	4	5	2	5	5	5	5	5	4	4	5	0.00836081	Not Low
93	35-44	0	2	ART	4	4	4	4	4	4	4	4	4	4	4	4	4	4	4	4	4	4	-0.921338	Low
94	55+	0	0	ART	5	4	4	5	5	5	5	5	5	4	4	4	4	4	4	5	5	5	-0.349354	Not Low
95	25-34	0	3	ART	4	5	4	5	5	5	4	5	4	4	5	4	4	4	4	4	4	4	-0.575437	Not Low
96	35-44	0	0	ART	5	5	5	5	5	5	5	5	5	5	5	5	5	4	4	5	5	5	0.130254	Not Low
97	25-34	0	0	ART	4	4	5	4	4	4	4	4	4	4	4	4	4	4	4	4	4	4	-0.921338	Low
98	45-54	0	2	ART	5	5	NA	5	5	5	5	5	5	4	5	5	5	5	5	5	5	4	0.297601	Not Low
99	55+	0	0	ART	4	4	NA	4	4	4	4	4	4	4	4	4	4	5	4	4	4	4	-0.823234	Not Low
100	35-44	0	2	ART	5	4	NA	4	5	4	5	5	5	4	5	5	5	5	5	5	5	4	0.0176608	Not Low
101	45-54	0	1	ART	5	5	4	5	5	5	5	5	5	5	5	5	5	4	4	5	5	4	0.00300914	Not Low
102	25-34	0	1	ART	5	5	3	5	5	5	5	4	5	4	5	5	4	4	5	4	4	4	-0.22595	Not Low
103	55+	1	2	ART	5	5	NA	4	4	4	3	5	5	4	5	5	5	4	4	5	5	4	-0.327167	Not Low
104	55+	0	0	ART	5	5	5	5	5	5	5	5	4	4	5	5	5	5	5	4	4	5	0.135533	Not Low
105	45-54	0	1	ART	4	4	4	4	4	4	4	4	4	4	4	4	4	4	4	4	4	5	-0.860255	Low
106	25-34	0	3	ART	4	4	4	5	5	5	4	4	4	4	4	5	4	4	5	5	5	4	-0.32108	Not Low
107	35-44	0	2	ART	4	4	NA	4	5	4	5	5	5	4	5	5	5	5	5	5	5	5	0.0975014	Not Low
108	35-44	0	3	ART	5	5	5	5	5	5	5	2	5	5	5	5	5	5	5	5	5	5	0.526065	Not Low
109	55+	0	0	ART	5	5	5	5	5	5	5	5	5	4	5	5	5	5	4	5	5	5	0.236946	Not Low
110	45-54	0	1	ART	5	5	4	5	5	5	5	5	5	4	5	5	5	5	4	3	3	3	-0.293342	Not Low
111	35-44	0	2	ART	5	5	NA	5	5	5	5	4	5	5	5	5	5	5	5	5	5	5	0.526065	Not Low
112	55+	0	0	ART	5	5	3	5	5	5	5	5	5	4	5	5	5	4	4	5	5	4	0.00300914	Not Low
113	35-44	0	2	ART	5	5	3	5	5	5	5	5	5	4	4	4	5	4	4	4	4	4	-0.372541	Not Low
114	35-44	1	0	ART	5	5	NA	5	5	5	5	4	5	3	5	5	5	5	5	5	5	5	0.526065	Not Low
115	45-54	0	1	ART	5	5	NA	5	5	4	4	5	5	5	4	5	5	4	4	4	5	5	-0.280222	Not Low
116	25-34	0	3	ART	5	5	NA	5	5	5	5	5	5	5	5	5	5	5	5	5	5	5	0.526065	Not Low
117	18-24	0	2	ART	4	4	3	5	5	5	4	5	5	4	5	5	5	5	4	5	5	5	-0.0110205	Not Low
118	45-54	0	1	ART	5	5	4	5	5	5	5	5	5	4	4	4	4	5	4	5	5	5	-0.163344	Not Low
119	35-44	1	1	ART	4	4	4	4	4	4	4	5	4	4	4	4	4	4	4	4	4	4	-0.921338	Low
120	25-34	0	1	ART	5	5	5	5	4	5	4	4	4	4	5	5	5	5	5	4	4	5	-0.0542674	Not Low
121	25-34	0	2	ART	4	4	4	4	5	5	5	5	5	5	5	5	5	5	5	5	5	5	0.158266	Not Low
122	35-44	1	3	ART	5	5	5	4	4	5	5	4	4	4	4	5	4	5	4	5	5	4	-0.29152	Not Low
123	55+	1	3	ART	4	4	NA	4	4	4	4	4	4	4	4	4	4	4	4	4	4	4	-0.921338	Low
124	25-34	0	2	ART	5	5	4	5	5	5	4	5	5	4	5	5	5	5	4	5	5	4	-0.0164782	Not Low
125	35-44	0	3	ART	5	5	NA	5	5	5	4	5	5	4	5	5	5	5	4	4	4	4	-0.194207	Not Low
126	35-44	0	2	ART	4	4	4	4	4	5	5	5	4	5	5	5	5	5	5	5	5	5	0.102441	Not Low
127	35-44	0	0	ART	5	5	NA	5	5	5	4	5	5	4	5	5	5	5	4	5	5	4	-0.0164782	Not Low
128	25-34	0	1	ART	3	3	NA	3	3	3	3	4	4	2	2	2	2	2	2	5	5	5	-1.62938	Low
129	45-54	0	1	ART	5	5	3	5	5	5	4	5	5	4	5	5	5	5	4	5	5	4	-0.0164782	Not Low
130	55+	0	1	ART	5	5	5	5	5	5	5	5	5	3	3	3	3	3	3	5	5	5	-0.706478	Not Low
131	45-54	0	0	ART	5	5	4	5	5	5	4	5	4	4	4	4	4	4	4	5	5	5	-0.357985	Not Low
132	45-54	0	0	ART	5	5	5	5	5	5	5	5	4	2	3	3	3	3	3	5	5	5	-0.706478	Not Low
133	25-34	0	1	ART	5	5	5	5	5	5	5	4	5	5	5	5	5	5	5	5	5	5	0.526065	Not Low
134	45-54	0	1	ART	4	4	4	4	4	4	4	4	4	5	5	5	5	5	5	5	5	5	-0.0409293	Not Low
135	35-44	0	1	ART	4	4	4	4	4	5	5	4	4	5	5	5	5	5	5	5	5	5	0.102441	Not Low
136	55+	0	1	ART	5	5	5	5	5	5	4	5	5	2	4	4	4	4	4	5	5	5	-0.357985	Not Low
137	25-34	0	1	ART	4	4	NA	4	5	5	5	5	4	2	2	2	2	4	2	4	4	5	-1.27304	Low
138	35-44	0	1	ART	5	5	5	5	5	5	4	5	5	4	4	4	4	4	4	5	5	5	-0.357985	Not Low
139	55+	0	1	ART	5	5	5	5	5	5	5	4	5	5	5	5	5	5	5	5	5	5	0.526065	Not Low
140	45-54	0	3	ART	5	5	5	5	5	5	4	5	5	4	5	5	5	5	4	5	5	4	-0.0164782	Not Low
141	45-54	0	0	ART	5	5	5	5	5	5	5	5	5	4	5	5	5	5	4	5	5	4	0.0947925	Not Low
142	25-34	0	1	ART	5	5	5	5	5	5	5	5	5	5	5	5	5	5	5	5	5	5	0.526065	Not Low
143	25-34	0	2	ART	4	4	4	4	5	5	5	5	5	5	5	5	5	5	5	5	5	5	0.158266	Not Low
144	35-44	0	1	ART	4	4	NA	4	5	5	5	5	5	5	5	5	5	5	5	5	5	5	0.158266	Not Low
145	35-44	0	2	ART	5	5	5	5	5	5	5	4	5	5	5	5	5	5	5	5	5	5	0.526065	Not Low
146	25-34	0	1	ART	5	5	NA	5	5	5	5	5	5	5	5	5	5	5	5	5	5	5	0.526065	Not Low
147	35-44	0	2	ART	5	5	5	5	5	5	5	4	4	4	5	5	5	5	5	5	5	5	0.526065	Not Low
148	55+	0	0	ART	5	5	5	5	5	5	5	5	5	5	2	2	2	5	2	5	5	5	-0.824486	Low
149	35-44	0	2	ART	5	5	5	5	5	5	5	5	5	5	5	5	5	5	5	5	5	5	0.526065	Not Low
150	55+	0	0	ART	5	5	5	5	5	5	5	5	5	5	4	4	4	5	4	5	5	5	-0.163344	Not Low
151	45-54	0	1	ART	4	4	4	4	5	5	5	5	5	5	5	5	5	5	5	5	5	5	0.158266	Not Low
152	35-44	0	2	ART	4	4	4	4	4	4	4	2	5	2	3	3	3	5	5	5	5	5	-0.851906	Low
153	18-24	1	2	ART	5	5	4	5	5	5	5	5	5	5	5	5	5	5	4	4	4	5	-0.0353997	Not Low
154	45-54	0	0	ART	5	5	5	5	5	5	4	5	5	4	5	5	5	5	4	4	4	4	-0.194207	Not Low
155	25-34	0	1	ART	5	5	5	5	5	5	4	5	5	5	5	5	5	5	5	5	5	5	0.31818	Not Low
156	45-54	1	1	ART	5	5	4	5	5	5	4	5	5	5	5	5	5	5	4	3	3	5	-0.299741	Not Low
157	35-44	1	1	ART	5	5	5	5	5	5	4	4	5	5	5	5	5	5	5	5	5	5	0.31818	Not Low
158	45-54	0	3	ART	5	5	4	5	5	5	4	5	5	4	5	5	5	5	4	5	5	5	0.106367	Not Low
159	35-44	0	1	ART	5	5	NA	5	5	5	5	5	5	5	5	5	5	5	5	5	5	5	0.526065	Not Low
160	45-54	0	1	ART	5	5	5	5	5	5	5	5	4	5	5	5	5	5	5	4	4	4	0.0682311	Not Low
161	35-44	0	0	ART	5	5	5	5	5	5	4	5	5	4	5	5	5	5	4	5	5	4	-0.0164782	Not Low
162	35-44	1	2	ART	4	4	NA	4	5	5	5	4	4	5	5	5	5	5	5	5	5	4	0.015442	Not Low
163	45-54	1	1	ART	5	5	5	5	5	5	5	5	5	4	5	5	5	5	4	4	4	4	-0.0937343	Not Low
164	55+	0	0	ART	5	5	5	5	5	5	5	5	5	5	5	5	5	5	5	5	5	5	0.526065	Not Low
165	35-44	0	0	ART	5	5	5	5	5	5	5	5	5	4	5	5	5	5	4	3	2	4	-0.279942	Not Low
166	35-44	0	1	ART	5	5	5	5	5	5	5	5	5	5	5	5	5	5	4	5	5	5	0.236946	Not Low
167	18-24	0	2	ART	5	5	5	5	5	4	4	5	5	4	5	5	5	5	4	5	5	5	0.0361749	Not Low
168	35-44	0	2	ART	5	5	5	5	5	5	5	5	5	4	5	5	5	5	4	4	4	4	-0.0937343	Not Low
169	35-44	0	1	ART	5	5	5	5	5	5	5	5	5	5	5	5	5	5	5	5	5	5	0.526065	Not Low
170	35-44	0	0	ART	5	5	5	5	5	5	5	5	5	5	4	4	4	4	4	5	5	5	-0.25762	Not Low
171	35-44	1	2	ART	5	5	NA	5	5	5	5	5	5	4	5	5	5	5	5	5	5	5	0.526065	Not Low
172	35-44	0	1	ART	5	5	NA	5	5	5	5	5	5	5	5	5	5	5	5	5	5	5	0.526065	Not Low
173	35-44	0	1	ART	5	5	NA	5	5	5	5	5	5	5	5	5	5	5	5	5	5	5	0.526065	Not Low
174	25-34	0	3	ART	5	5	NA	5	5	5	4	5	5	5	4	5	5	5	5	4	4	5	-0.151233	Not Low
175	25-34	0	2	ART	5	5	NA	5	5	5	5	5	5	5	5	5	5	5	5	5	5	5	0.526065	Not Low
176	18-24	0	1	ART	5	5	4	5	5	5	5	5	5	5	5	5	5	5	5	5	4	5	0.25236	Not Low
177	55+	0	0	ART	5	5	5	5	5	5	5	5	5	4	3	3	3	3	3	3	3	5	-1.04201	Low
178	18-24	0	2	ART	4	4	4	5	5	5	4	5	5	5	5	5	5	5	4	5	4	5	-0.153669	Not Low
179	45-54	0	0	ART	4	4	4	4	4	4	4	4	4	2	4	4	4	4	4	4	4	4	-0.921338	Low
180	55+	0	0	ART	4	4	NA	4	4	4	4	4	4	2	2	2	2	4	2	5	5	5	-1.27029	Low
181	18-24	0	3	ART	5	5	NA	5	5	5	5	5	5	4	5	5	5	5	4	5	5	5	0.236946	Not Low
182	35-44	0	1	ART	4	4	NA	4	4	5	4	4	4	4	4	4	4	4	4	4	4	4	-0.845728	Low
183	45-54	0	0	ART	5	5	5	5	5	5	4	5	5	5	5	5	5	5	4	5	5	5	0.106367	Not Low
184	35-44	0	1	ART	4	4	4	4	5	5	5	5	5	5	5	5	5	5	5	5	5	5	0.158266	Not Low
185	45-54	1	3	ART	4	4	NA	4	4	5	5	4	5	4	5	5	5	4	4	5	5	4	-0.254494	Not Low
186	35-44	0	0	ART	4	4	4	4	5	5	5	5	5	5	5	5	5	5	5	5	5	5	0.158266	Not Low
187	35-44	0	2	ART	5	5	5	5	5	5	5	5	5	4	5	5	5	5	5	5	5	4	0.297601	Not Low
188	35-44	0	0	ART	5	5	5	5	5	5	5	4	5	5	5	5	5	5	5	5	5	5	0.526065	Not Low
189	45-54	0	1	ART	4	4	NA	4	5	5	5	5	5	2	3	3	3	4	3	4	4	4	-1.08608	Low
190	35-44	0	3	ART	4	4	4	4	4	4	4	5	5	5	5	5	5	5	5	5	5	5	-0.0409293	Not Low
191	55+	0	0	ART	4	4	4	4	4	4	4	4	4	2	4	4	4	4	4	4	4	4	-0.921338	Low
192	25-34	0	2	ART	5	5	NA	5	5	5	5	4	5	5	5	5	5	5	5	5	5	5	0.526065	Not Low
193	35-44	0	3	ART	4	4	4	4	4	4	4	5	5	5	5	5	5	5	5	5	5	4	-0.164559	Not Low
194	25-34	0	1	ART	4	4	NA	4	4	4	4	4	4	5	5	5	5	5	5	5	5	5	-0.0409293	Not Low
195	45-54	0	0	ART	4	4	NA	4	4	4	4	4	4	4	5	5	5	5	5	2	3	5	-0.494349	Not Low
196	25-34	0	2	ART	3	3	3	3	5	5	5	5	5	2	4	4	4	4	4	5	5	5	-0.681733	Not Low
197	55+	0	1	ART	4	4	4	4	5	5	5	5	5	5	5	5	5	5	5	5	5	5	0.158266	Not Low
198	45-54	0	0	ART	5	5	5	5	4	4	4	4	4	5	5	5	5	5	5	5	5	5	0.168234	Not Low
199	55+	0	0	ART	5	5	5	5	4	4	4	5	5	3	3	3	3	5	2	4	4	5	-0.999644	Low
200	35-44	1	2	ART	4	4	4	4	5	5	5	4	5	5	5	5	5	5	5	5	5	5	0.158266	Not Low
201	35-44	0	1	ART	5	5	5	5	5	5	5	4	5	5	5	5	5	5	5	4	4	4	0.0682311	Not Low
202	25-34	0	1	ART	5	5	5	5	5	5	5	5	5	5	5	5	5	5	5	5	5	5	0.526065	Not Low
203	55+	0	0	ART	5	5	NA	5	5	5	5	5	5	5	5	5	5	5	5	5	5	5	0.526065	Not Low
204	35-44	0	0	ART	5	5	NA	5	5	5	5	5	5	5	5	5	5	5	5	5	5	5	0.526065	Not Low
205	55+	0	3	ART	5	5	NA	5	5	5	5	5	5	5	5	5	5	5	5	5	5	5	0.526065	Not Low
206	35-44	0	3	ART	5	4	NA	4	5	5	5	5	5	5	5	5	5	5	5	5	5	5	0.227398	Not Low
207	35-44	0	2	ART	5	5	NA	5	5	5	5	5	5	5	5	4	5	5	5	2	2	5	-0.324185	Not Low
208	18-24	0	2	ART	5	5	NA	5	5	5	5	5	5	5	5	5	5	5	5	5	5	5	0.526065	Not Low
209	35-44	0	2	ART	5	5	5	5	5	5	5	4	5	5	5	5	5	5	5	5	5	5	0.526065	Not Low
210	45-54	0	0	ART	4	5	NA	4	4	5	5	5	5	4	4	4	4	4	4	5	5	5	-0.478173	Not Low
211	25-34	0	0	ART	4	4	4	4	5	5	5	5	5	5	5	5	5	5	5	4	4	5	-0.118413	Not Low
212	35-44	0	1	ART	5	5	5	5	5	5	5	5	2	4	5	5	5	5	5	5	5	5	0.526065	Not Low
213	25-34	0	2	ART	5	5	NA	5	5	5	5	5	5	5	5	5	5	5	5	4	4	5	0.135533	Not Low
214	35-44	0	2	ART	4	4	4	4	5	5	5	5	5	5	5	5	5	5	5	5	5	5	0.158266	Not Low
215	18-24	0	2	ART	5	5	4	5	5	5	5	5	5	4	5	5	5	5	5	4	2	5	-0.00462354	Not Low
216	35-44	0	2	ART	5	5	5	5	5	5	5	5	5	4	5	5	5	5	5	5	5	5	0.526065	Not Low
217	25-34	0	2	ART	5	5	NA	5	5	5	5	5	5	5	5	5	5	5	4	5	5	5	0.236946	Not Low
218	45-54	0	1	ART	4	4	4	4	4	4	4	5	5	5	5	5	5	5	5	5	5	5	-0.0409293	Not Low
219	35-44	0	2	ART	5	5	5	5	5	5	5	5	5	5	5	5	5	5	5	4	4	5	0.135533	Not Low
220	45-54	1	1	ART	4	4	4	4	4	4	4	4	4	5	5	5	5	5	5	5	5	5	-0.0409293	Not Low
221	45-54	0	2	ART	5	5	NA	5	5	5	5	4	4	4	4	4	4	4	4	4	4	4	-0.546647	Not Low
222	35-44	0	3	ART	5	5	NA	5	5	5	5	5	5	5	5	5	5	5	5	5	5	5	0.526065	Not Low
223	45-54	0	3	ART	5	5	NA	5	5	5	5	5	5	5	5	5	5	5	5	5	5	5	0.526065	Not Low
224	35-44	0	3	ART	5	5	NA	5	5	5	5	4	5	5	5	5	5	5	5	5	5	5	0.526065	Not Low
225	18-24	0	2	ART	5	5	NA	5	5	5	5	5	5	5	5	5	5	5	5	5	5	5	0.526065	Not Low
226	35-44	0	2	ART	3	3	3	3	4	4	4	5	5	5	5	5	5	5	5	5	5	5	-0.261586	Not Low
227	18-24	0	1	ART	4	4	4	4	4	4	4	4	5	5	5	5	5	5	5	5	5	5	-0.0409293	Not Low
228	25-34	0	3	ART	4	4	4	4	5	5	5	5	5	5	5	5	5	5	5	4	4	5	-0.118413	Not Low
229	35-44	0	1	ART	5	5	5	5	5	5	5	5	5	4	5	5	4	4	4	5	5	5	-0.00469258	Not Low
230	35-44	0	1	ART	5	5	5	5	5	5	5	5	5	4	5	5	5	5	5	5	5	5	0.526065	Not Low
231	25-34	0	1	ART	5	5	NA	5	5	5	5	5	5	4	4	4	4	4	4	5	4	5	-0.392167	Not Low
232	25-34	0	1	ART	5	5	5	5	5	5	5	5	5	5	5	5	5	5	5	5	5	5	0.526065	Not Low
233	45-54	0	1	ART	4	4	4	4	5	5	5	5	4	2	2	2	2	5	2	4	4	5	-1.18654	Low
234	35-44	1	2	ART	5	5	5	5	5	5	5	5	5	5	5	5	5	5	5	5	5	5	0.526065	Not Low
235	35-44	0	1	ART	5	5	5	5	5	5	5	5	5	4	4	4	4	4	4	5	5	4	-0.362369	Not Low
236	45-54	0	1	ART	5	5	5	5	5	5	5	4	5	2	2	2	2	5	2	5	5	5	-0.824486	Low
237	18-24	1	2	ART	5	5	NA	5	5	5	5	5	5	4	5	5	5	5	5	5	5	5	0.526065	Not Low
238	45-54	1	2	ART	4	4	NA	4	4	4	4	5	5	4	4	4	4	4	4	5	5	4	-0.74098	Not Low
239	25-34	0	1	ART	4	4	NA	4	4	4	4	4	4	4	5	5	5	5	4	5	5	5	-0.192909	Not Low
240	25-34	0	1	ART	5	5	5	5	5	5	5	5	5	5	5	5	5	5	5	5	5	5	0.526065	Not Low
241	45-54	0	1	ART	5	5	NA	5	5	5	5	5	5	5	5	5	5	5	5	5	5	5	0.526065	Not Low
242	35-44	0	3	ART	5	5	5	5	5	5	5	5	5	5	5	5	5	5	5	5	5	5	0.526065	Not Low
243	55+	1	1	ART	5	5	5	5	5	5	5	4	5	5	5	5	5	5	5	5	5	5	0.526065	Not Low
244	45-54	1	2	ART	5	5	5	5	5	5	5	5	5	5	5	5	5	5	5	5	5	5	0.526065	Not Low
245	45-54	1	2	ART	4	4	4	4	5	5	5	4	4	4	5	5	5	5	5	4	4	4	-0.178711	Not Low
246	25-34	0	3	ART	5	5	4	5	5	5	5	5	5	4	5	5	5	5	5	4	4	4	0.0682311	Not Low
247	25-34	0	1	ART	5	5	NA	5	5	5	5	5	5	5	5	5	5	5	5	5	5	5	0.526065	Not Low
248	45-54	0	0	ART	4	4	4	4	4	4	4	5	5	4	4	4	4	4	4	5	5	5	-0.655002	Not Low
249	18-24	0	2	ART	5	5	NA	5	5	5	5	5	5	5	5	5	5	5	5	4	4	5	0.135533	Not Low
250	35-44	0	0	ART	4	4	4	4	5	5	5	5	5	5	5	5	5	5	5	5	5	5	0.158266	Not Low
251	35-44	0	1	ART	5	5	4	5	5	5	5	5	5	4	5	5	5	5	5	4	4	5	0.135533	Not Low
252	35-44	0	2	ART	5	5	5	5	5	5	5	5	5	5	5	5	5	5	5	3	3	3	-0.160057	Not Low
253	45-54	0	1	ART	5	5	5	5	5	5	5	5	5	5	5	5	5	5	5	4	4	4	0.0682311	Not Low
254	25-34	0	3	ART	4	5	5	5	5	5	5	5	5	4	4	4	4	4	4	4	4	4	-0.640495	Not Low
255	35-44	0	2	ART	5	5	5	5	5	5	5	4	4	4	4	4	4	4	4	4	4	4	-0.546647	Not Low
256	55+	0	0	ART	5	5	NA	5	5	5	5	5	5	4	5	5	5	5	4	5	5	4	0.0947925	Not Low
257	55+	0	0	ART	5	5	NA	5	5	5	4	5	4	4	4	4	5	5	4	4	4	4	-0.400012	Not Low
258	18-24	0	2	ART	4	4	NA	4	4	4	4	4	4	4	5	5	5	5	5	4	4	4	-0.354736	Not Low
259	45-54	1	2	ART	5	5	5	4	5	5	5	5	5	4	5	5	5	5	5	5	5	4	0.132254	Not Low
260	45-54	0	3	ART	5	5	NA	5	5	5	5	5	5	5	5	5	5	5	5	5	5	5	0.526065	Not Low
261	35-44	0	1	ART	4	4	4	4	5	5	5	5	4	5	5	5	5	5	5	5	5	5	0.158266	Not Low
262	45-54	1	3	ART	2	2	2	2	4	4	5	5	4	4	4	4	4	4	4	4	4	5	-1.04066	Low
263	35-44	1	2	ART	5	5	5	5	5	5	5	5	5	5	5	5	5	5	5	5	5	5	0.526065	Not Low
264	45-54	1	1	ART	4	4	NA	4	5	5	5	5	5	5	5	5	5	5	5	5	5	5	0.158266	Not Low
265	25-34	0	3	ART	5	4	2	5	4	4	5	4	4	4	4	4	4	5	4	5	4	4	-0.543005	Not Low
266	55+	0	0	ART	5	5	NA	4	4	5	5	5	5	4	4	4	4	4	4	5	5	5	-0.424584	Not Low
267	25-34	0	0	ART	4	4	4	4	4	4	4	5	4	5	4	4	4	4	4	4	4	4	-0.921338	Low
268	45-54	1	1	ART	5	5	NA	5	5	5	5	5	5	5	5	5	5	5	5	5	5	5	0.526065	Not Low
269	25-34	0	1	ART	4	4	NA	4	5	5	5	4	4	5	5	5	5	5	5	5	5	4	0.015442	Not Low
270	35-44	1	1	ART	5	5	5	5	5	5	5	5	5	5	5	5	5	5	5	5	5	5	0.526065	Not Low
271	25-34	0	1	ART	5	5	5	5	5	5	5	5	5	5	5	5	5	5	5	5	5	5	0.526065	Not Low
272	35-44	0	1	ART	4	4	4	4	5	5	5	5	5	5	5	5	5	5	5	5	5	5	0.158266	Not Low
273	35-44	0	1	ART	4	4	4	4	5	5	5	5	5	5	5	5	5	5	5	5	5	5	0.158266	Not Low
274	45-54	0	0	ART	5	5	NA	4	4	4	4	4	4	4	4	4	4	4	4	4	4	4	-0.790099	Not Low
275	55+	0	0	ART	5	5	5	5	5	5	5	5	5	5	5	5	5	5	5	5	5	5	0.526065	Not Low
276	45-54	0	2	ART	5	5	5	5	5	5	5	5	4	4	5	5	5	5	5	5	5	5	0.526065	Not Low
277	45-54	0	3	ART	3	3	3	4	4	4	4	4	5	5	5	5	5	5	5	5	5	5	-0.200495	Not Low
278	45-54	1	3	ART	5	5	5	5	5	5	5	5	5	5	5	5	5	5	5	5	5	5	0.526065	Not Low
279	35-44	0	0	ART	5	5	NA	5	5	5	5	5	5	4	5	5	5	5	5	5	5	5	0.526065	Not Low
280	45-54	0	0	ART	5	4	NA	5	5	4	4	5	4	4	4	4	4	4	4	5	5	5	-0.465186	Not Low
281	35-44	0	0	ART	5	5	5	5	5	5	5	5	5	5	5	4	5	5	5	5	5	5	0.148258	Not Low
282	45-54	1	2	ART	5	5	5	5	5	5	5	5	5	5	5	5	5	5	5	5	5	4	0.297601	Not Low
283	35-44	0	1	ART	5	5	NA	5	5	5	5	5	5	5	5	5	5	5	5	5	5	4	0.297601	Not Low
284	35-44	0	1	ART	5	5	5	5	5	5	5	5	5	4	5	5	5	5	5	5	5	5	0.526065	Not Low
285	55+	0	0	ART	5	5	NA	4	5	5	4	4	4	4	4	4	5	4	4	4	4	4	-0.521634	Not Low
286	45-54	0	0	ART	5	5	5	5	5	5	4	5	5	4	4	4	4	4	4	5	5	4	-0.45442	Not Low
287	45-54	0	2	ART	5	5	NA	5	5	5	5	5	5	4	5	5	5	5	5	5	5	5	0.526065	Not Low
288	35-44	1	3	ART	5	5	5	5	5	5	5	5	5	5	5	5	5	5	5	4	4	4	0.0682311	Not Low
289	25-34	0	2	ART	5	5	5	5	5	5	5	5	5	5	5	4	5	5	4	5	5	4	-0.0567068	Not Low
290	35-44	0	1	ART	5	5	NA	5	5	5	5	4	5	4	5	5	5	4	4	5	5	5	0.130254	Not Low
291	45-54	0	1	ART	5	5	4	5	5	5	5	5	5	4	5	5	5	5	5	5	5	5	0.526065	Not Low
292	55+	1	2	ART	5	5	NA	5	5	5	5	5	5	4	5	5	5	5	5	5	5	5	0.526065	Not Low
293	55+	1	0	ART	4	4	4	4	4	4	4	4	3	2	2	2	2	3	2	4	4	4	-1.5736	Low
294	25-34	0	2	ART	5	5	5	5	5	5	5	5	5	4	5	5	5	5	5	5	5	4	0.297601	Not Low
295	45-54	0	1	ART	5	5	5	5	5	5	5	5	5	5	4	4	4	4	4	5	5	5	-0.25762	Not Low
296	35-44	1	1	ART	5	5	NA	5	5	5	5	5	5	4	5	5	5	5	5	5	5	5	0.526065	Not Low
297	45-54	0	1	ART	2	2	NA	2	2	3	3	4	3	2	3	3	3	4	3	4	4	4	-1.57718	Low
298	25-34	0	2	ART	4	4	NA	4	4	4	4	4	4	2	2	2	2	4	2	4	4	4	-1.51536	Low
299	25-34	0	2	ART	5	5	5	5	5	5	5	5	4	5	5	5	5	5	5	5	5	5	0.526065	Not Low
300	18-24	1	3	ART	5	5	5	5	5	5	5	5	5	5	5	5	5	5	5	1	1	5	-0.225824	Not Low
301	35-44	1	1	ART	4	4	NA	4	4	4	4	4	5	5	5	5	5	5	5	5	5	5	-0.0409293	Not Low
302	35-44	0	0	ART	5	5	NA	5	5	5	5	5	5	4	4	4	4	4	4	5	5	5	-0.25762	Not Low
303	35-44	1	2	ART	4	4	4	4	4	4	4	4	5	4	5	5	5	5	5	5	4	5	-0.19703	Not Low
304	45-54	0	0	ART	5	5	NA	5	5	5	5	4	4	4	4	4	4	4	4	4	4	4	-0.546647	Not Low
305	35-44	0	1	ART	4	4	4	4	5	5	5	4	4	4	4	4	4	4	4	5	5	5	-0.476068	Not Low
306	18-24	0	2	ART	5	5	5	5	5	5	5	5	5	4	5	5	5	5	5	2	2	5	-0.127604	Not Low
307	55+	1	2	ART	5	5	5	5	5	5	5	5	4	4	4	4	4	4	4	5	5	5	-0.25762	Not Low
308	35-44	1	3	ART	5	5	NA	5	5	5	5	5	5	4	5	5	5	5	5	5	5	5	0.526065	Not Low
309	25-34	0	3	ART	4	4	NA	4	4	5	4	5	5	4	5	5	5	5	4	5	5	5	-0.122114	Not Low
310	25-34	0	0	ART	5	5	NA	5	5	5	5	5	5	5	5	5	5	5	5	5	5	5	0.526065	Not Low
311	45-54	1	2	ART	5	5	4	5	5	5	5	5	5	4	5	5	5	5	5	2	2	5	-0.127604	Not Low
312	35-44	0	1	ART	5	5	5	5	5	5	5	5	5	5	5	5	5	5	5	5	5	5	0.526065	Not Low
313	35-44	1	1	ART	5	5	5	5	5	5	5	5	5	4	5	5	5	5	4	5	5	5	0.236946	Not Low
314	25-34	1	1	ART	5	5	5	5	5	5	5	5	5	5	5	5	5	5	5	5	5	5	0.526065	Not Low
315	35-44	0	2	ART	5	5	NA	5	5	5	5	5	5	5	5	5	5	5	5	5	5	5	0.526065	Not Low
316	25-34	0	2	ART	5	5	5	5	5	5	5	5	5	5	5	5	5	5	5	5	5	5	0.526065	Not Low
317	25-34	0	2	ART	5	5	NA	5	5	5	5	5	5	5	5	5	5	5	5	5	5	5	0.526065	Not Low
318	45-54	0	1	ART	5	5	5	5	5	5	5	5	5	5	5	5	5	5	5	5	5	5	0.526065	Not Low
319	55+	1	2	ART	5	5	5	5	5	5	5	5	5	5	5	5	5	5	5	5	5	5	0.526065	Not Low
320	35-44	0	1	ART	5	5	5	5	5	5	5	5	5	4	4	4	4	4	4	4	4	4	-0.546647	Not Low
321	35-44	0	3	ART	4	4	4	4	4	4	4	4	5	5	5	5	5	5	5	5	5	5	-0.0409293	Not Low
322	45-54	0	1	ART	5	5	5	4	5	4	5	5	5	4	4	4	4	4	5	5	5	5	-0.319967	Not Low
323	45-54	0	2	ART	5	5	NA	5	5	5	5	5	5	5	5	5	5	5	5	5	5	5	0.526065	Not Low
324	35-44	0	1	ART	4	4	NA	5	5	5	4	5	5	4	5	5	5	5	5	5	5	5	0.168992	Not Low
325	55+	0	0	ART	4	4	4	4	4	4	4	5	5	2	2	2	2	4	2	4	4	4	-1.51536	Low
326	55+	0	0	ART	4	4	4	4	4	4	4	4	4	4	4	4	4	4	4	4	4	4	-0.921338	Low
327	55+	0	1	ART	5	5	NA	5	5	5	5	5	5	5	5	5	5	5	5	5	5	5	0.526065	Not Low
328	35-44	0	3	ART	5	5	5	5	5	5	5	5	5	5	5	5	5	5	5	5	5	5	0.526065	Not Low
329	25-34	1	1	ART	5	5	NA	5	5	5	5	5	5	5	5	5	5	5	5	5	5	5	0.526065	Not Low
330	25-34	0	1	ART	5	5	5	5	5	5	5	5	4	4	5	5	5	5	5	5	5	5	0.526065	Not Low
331	25-34	0	1	ART	5	5	NA	5	5	5	5	4	5	5	5	5	5	5	5	4	4	5	0.135533	Not Low
332	45-54	0	0	ART	5	5	5	5	5	5	5	4	4	5	5	5	5	5	5	5	5	5	0.526065	Not Low
333	35-44	0	3	ART	4	4	4	4	4	4	4	5	5	4	5	5	5	5	5	5	5	4	-0.164559	Not Low
334	18-24	1	2	ART	5	5	5	5	5	5	5	5	5	5	5	5	5	5	5	4	4	4	0.0682311	Not Low
335	45-54	0	1	ART	5	5	NA	5	5	5	5	5	5	5	5	5	5	5	5	5	5	5	0.526065	Not Low
336	45-54	0	3	ART	5	5	NA	5	3	5	5	5	5	2	3	3	3	5	3	5	5	5	-0.762658	Not Low
337	35-44	0	1	ART	4	4	NA	4	4	4	4	5	5	5	5	5	5	5	5	5	5	5	-0.0409293	Not Low
338	35-44	0	2	ART	4	4	NA	4	4	4	4	5	5	5	5	5	5	5	5	5	5	5	-0.0409293	Not Low
339	25-34	0	1	ART	5	5	NA	5	5	5	5	5	5	5	5	5	5	5	5	5	5	5	0.526065	Not Low
340	55+	0	2	ART	4	4	4	4	5	5	5	5	5	5	5	5	5	5	5	4	4	5	-0.118413	Not Low
341	55+	0	0	ART	5	5	5	5	5	5	5	5	5	5	4	4	4	4	4	5	5	5	-0.25762	Not Low
342	45-54	0	2	ART	5	5	5	5	5	5	5	5	5	5	5	5	5	5	5	5	5	5	0.526065	Not Low
343	45-54	0	0	ART	5	5	NA	5	5	5	5	5	5	5	5	5	5	5	5	5	5	5	0.526065	Not Low
344	45-54	0	3	ART	5	5	5	5	5	5	5	5	5	5	5	5	5	5	5	5	5	5	0.526065	Not Low
345	55+	0	3	ART	5	5	5	5	5	5	5	4	5	5	5	5	5	5	5	5	5	5	0.526065	Not Low
346	55+	1	3	ART	5	5	5	5	5	5	5	5	5	5	5	5	5	5	5	5	5	5	0.526065	Not Low
347	55+	0	1	ART	5	5	5	5	5	5	5	5	5	5	5	5	5	5	5	5	5	5	0.526065	Not Low
348	35-44	0	1	ART	4	4	4	4	5	5	5	5	5	5	5	5	5	5	5	5	5	5	0.158266	Not Low
349	25-34	0	1	ART	5	5	5	5	5	5	5	5	5	5	5	5	5	5	5	5	5	5	0.526065	Not Low
350	45-54	1	1	ART	5	5	5	5	5	5	5	5	5	5	5	5	5	5	5	5	5	5	0.526065	Not Low
351	35-44	0	1	ART	5	5	NA	5	5	5	5	5	5	5	5	5	5	5	5	5	5	5	0.526065	Not Low
352	25-34	0	2	ART	5	5	NA	5	5	5	5	5	5	5	5	5	5	5	5	5	5	5	0.526065	Not Low
353	25-34	1	3	ART	5	5	5	5	5	5	5	5	5	4	5	5	5	5	5	5	5	5	0.526065	Not Low
354	45-54	0	0	ART	5	5	5	5	5	5	5	5	5	5	5	5	5	5	5	5	5	5	0.526065	Not Low
355	45-54	1	2	ART	5	5	5	5	5	5	5	5	5	4	5	5	5	5	5	5	5	4	0.297601	Not Low
356	55+	0	0	ART	4	4	4	4	4	4	4	4	4	2	2	2	2	5	2	5	5	5	-1.18071	Low
357	35-44	0	1	ART	5	5	5	5	5	5	5	5	5	4	5	5	5	5	4	5	5	4	0.0947925	Not Low
358	25-34	1	3	ART	5	5	NA	5	5	5	5	5	5	5	5	5	5	5	5	5	5	5	0.526065	Not Low
359	45-54	0	1	ART	5	5	NA	5	5	5	4	5	5	4	5	5	5	5	4	4	4	4	-0.194207	Not Low
360	35-44	0	1	ART	4	4	NA	4	4	4	4	5	4	5	5	5	5	5	5	5	5	5	-0.0409293	Not Low
361	35-44	0	1	ART	5	5	NA	5	5	5	5	5	5	5	5	5	5	5	5	5	5	5	0.526065	Not Low
362	25-34	0	2	ART	5	5	5	5	5	5	5	5	5	5	5	5	5	5	5	5	5	5	0.526065	Not Low
363	45-54	0	1	ART	5	5	5	5	5	5	5	5	5	5	5	5	5	5	5	4	4	4	0.0682311	Not Low
364	25-34	0	2	ART	5	5	NA	5	5	5	5	5	5	5	5	5	5	5	5	5	5	5	0.526065	Not Low
365	45-54	1	3	ART	5	5	NA	5	5	5	5	5	5	5	5	5	5	5	5	5	5	5	0.526065	Not Low
366	35-44	0	2	ART	5	5	5	5	5	5	5	5	5	5	5	5	5	5	4	5	5	5	0.236946	Not Low
367	35-44	0	2	ART	5	5	5	5	5	5	5	5	5	4	5	5	5	5	5	5	5	5	0.526065	Not Low
368	45-54	0	0	ART	5	5	5	5	5	5	5	5	5	5	5	5	5	5	5	5	5	5	0.526065	Not Low
369	35-44	1	2	ART	4	4	4	4	4	4	4	5	5	5	5	5	5	5	5	4	4	5	-0.294151	Not Low
370	55+	0	0	ART	4	4	NA	4	4	4	4	4	4	4	4	4	4	4	4	5	5	5	-0.655002	Not Low
371	35-44	1	3	ART	5	5	5	5	5	5	5	5	5	5	5	5	5	5	5	5	5	5	0.526065	Not Low
372	35-44	0	2	ART	4	4	4	4	4	4	4	5	5	5	5	5	5	5	5	5	5	5	-0.0409293	Not Low
373	45-54	1	2	ART	5	5	5	5	5	5	5	4	4	5	5	5	5	5	5	4	4	4	0.0682311	Not Low
374	55+	0	0	ART	5	5	5	5	5	5	5	5	5	2	2	2	2	5	2	5	5	5	-0.824486	Low
375	35-44	0	0	ART	4	4	NA	4	4	4	4	4	5	5	4	4	4	4	4	5	5	5	-0.655002	Not Low
376	25-34	0	3	ART	5	5	5	5	5	5	5	4	4	4	4	4	4	4	4	5	5	5	-0.25762	Not Low
377	35-44	1	2	ART	5	5	5	5	5	5	5	4	5	5	5	5	5	5	5	5	5	5	0.526065	Not Low
378	35-44	1	1	ART	4	4	NA	4	5	5	5	4	4	4	4	4	4	4	4	5	5	5	-0.476068	Not Low
379	35-44	0	0	ART	4	4	4	4	5	5	5	4	5	5	5	5	5	5	5	4	4	5	-0.118413	Not Low
380	18-24	0	2	ART	5	5	5	5	5	5	5	5	5	5	5	5	5	5	5	5	5	5	0.526065	Not Low
381	35-44	0	1	ART	5	5	5	5	5	5	5	5	3	5	5	5	5	5	5	5	5	5	0.526065	Not Low
382	55+	0	0	ART	5	5	NA	5	5	5	5	5	5	5	5	5	5	5	5	5	5	5	0.526065	Not Low
383	45-54	0	2	ART	5	5	NA	5	5	5	5	4	4	4	4	4	4	4	4	4	4	4	-0.546647	Not Low
384	45-54	0	2	ART	5	5	5	5	5	5	5	4	4	4	4	4	4	4	4	5	5	5	-0.25762	Not Low
385	45-54	1	2	ART	4	4	NA	4	4	4	4	5	5	5	5	5	5	5	5	5	5	5	-0.0409293	Not Low
386	35-44	0	0	ART	4	4	4	4	4	4	4	5	4	5	5	5	5	5	5	5	5	5	-0.0409293	Not Low
387	35-44	0	1	ART	5	5	5	5	5	5	5	4	5	5	5	5	5	5	5	5	5	5	0.526065	Not Low
388	35-44	0	0	ART	5	5	NA	4	5	5	5	5	5	4	5	5	5	5	5	5	5	5	0.295533	Not Low
389	35-44	0	3	ART	5	5	4	5	5	5	5	5	5	4	5	5	5	5	5	5	2	5	0.0978704	Not Low
390	35-44	1	3	ART	5	5	5	5	5	5	5	5	5	4	5	5	5	5	4	5	5	5	0.236946	Not Low
391	55+	0	3	ART	5	5	5	5	5	5	5	5	5	4	5	5	5	5	5	5	5	4	0.297601	Not Low
392	55+	0	0	ART	5	5	5	5	5	5	4	5	5	4	5	5	5	5	4	5	5	5	0.106367	Not Low
393	45-54	0	1	ART	5	5	NA	5	5	5	5	5	5	4	5	5	5	5	5	5	5	5	0.526065	Not Low
394	45-54	1	3	ART	5	5	NA	5	5	5	5	5	5	4	5	5	5	5	5	5	5	5	0.526065	Not Low
395	35-44	0	0	ART	5	5	NA	5	5	5	5	5	5	5	5	5	5	5	5	5	5	5	0.526065	Not Low
396	25-34	0	1	ART	5	5	NA	5	5	5	5	5	5	5	5	5	5	5	5	5	5	5	0.526065	Not Low
397	35-44	0	2	ART	5	5	NA	5	5	5	5	5	5	4	5	5	5	5	5	5	5	5	0.526065	Not Low
398	35-44	0	1	ART	5	5	NA	5	5	5	5	5	5	5	5	5	5	5	5	5	5	5	0.526065	Not Low
399	25-34	0	1	ART	5	5	NA	5	5	5	5	5	5	5	5	5	5	5	5	5	5	5	0.526065	Not Low
400	35-44	0	1	ART	5	5	NA	5	5	5	5	5	5	5	5	5	5	5	5	5	5	5	0.526065	Not Low
401	25-34	0	3	ART	5	5	NA	5	5	5	5	5	5	5	5	5	5	5	5	5	5	5	0.526065	Not Low
402	35-44	0	2	ART	4	4	NA	4	4	4	4	5	5	5	5	5	5	5	5	5	5	5	-0.0409293	Not Low
403	25-34	0	2	ART	4	4	NA	4	4	4	4	4	4	5	5	5	5	5	5	5	5	5	-0.0409293	Not Low
404	35-44	0	3	ART	4	4	NA	4	5	5	5	5	5	5	5	5	5	5	5	5	5	5	0.158266	Not Low
405	45-54	0	1	ART	5	5	NA	5	5	5	5	5	5	5	5	5	5	5	5	5	5	5	0.526065	Not Low
406	55+	1	2	ART	5	5	NA	5	5	5	5	5	5	5	5	5	5	5	5	5	5	5	0.526065	Not Low
407	25-34	1	2	ART	4	4	4	4	4	4	4	4	5	5	4	5	5	5	5	5	5	5	-0.206208	Not Low
408	35-44	0	1	ART	5	5	5	5	5	5	5	4	5	5	5	5	5	5	5	5	5	5	0.526065	Not Low
409	25-34	0	3	ART	5	5	NA	5	5	5	5	5	5	5	5	5	5	5	5	5	5	5	0.526065	Not Low
410	25-34	0	1	ART	4	4	4	4	5	5	5	4	5	5	5	5	5	5	5	5	5	5	0.158266	Not Low
411	55+	0	0	ART	4	4	NA	4	4	4	4	4	5	2	2	2	2	4	2	4	4	4	-1.51536	Low
412	55+	0	2	ART	5	5	NA	5	5	5	5	4	5	5	5	5	5	5	5	5	5	5	0.526065	Not Low
413	45-54	1	1	ART	5	5	NA	5	5	5	5	5	5	5	5	5	5	2	5	5	5	5	0.0637883	Not Low
414	25-34	0	2	ART	4	4	NA	4	4	4	4	4	4	4	4	4	4	4	4	4	4	4	-0.921338	Low
415	45-54	1	2	ART	5	5	NA	5	5	5	5	5	5	5	5	5	5	5	5	5	5	5	0.526065	Not Low
416	35-44	1	2	ART	5	5	5	5	5	5	5	5	5	5	5	5	5	5	5	5	5	5	0.526065	Not Low
417	25-34	0	2	ART	5	5	NA	5	5	5	5	5	5	5	5	5	5	5	5	5	5	5	0.526065	Not Low
418	55+	0	0	ART	4	4	4	4	4	4	4	4	4	3	3	3	3	4	3	4	4	4	-1.25624	Low
419	35-44	0	3	ART	5	5	5	5	5	5	5	5	5	5	5	5	5	5	5	5	5	5	0.526065	Not Low
420	45-54	0	0	ART	5	5	NA	5	5	5	5	5	5	2	2	2	2	4	2	5	5	5	-0.909482	Low
421	55+	1	0	ART	4	4	NA	4	4	4	4	4	4	4	4	4	4	4	4	4	4	4	-0.921338	Low
422	35-44	0	0	ART	5	5	5	5	5	5	5	5	5	5	5	5	5	5	5	5	5	5	0.526065	Not Low
423	45-54	1	1	ART	5	5	5	5	5	5	5	5	5	5	5	5	5	5	5	5	5	5	0.526065	Not Low
424	45-54	1	1	ART	5	5	5	5	5	5	5	5	5	5	5	5	5	5	5	5	5	5	0.526065	Not Low
425	45-54	0	1	ART	5	5	NA	5	5	5	5	5	5	5	5	5	5	5	5	5	5	5	0.526065	Not Low
426	18-24	1	2	ART	5	5	5	5	5	5	5	5	5	5	5	5	5	5	5	5	5	5	0.526065	Not Low
427	35-44	1	2	ART	5	5	NA	5	5	5	5	5	5	4	5	5	5	5	5	5	5	5	0.526065	Not Low
428	35-44	0	0	ART	4	4	NA	4	4	4	4	5	5	4	4	4	4	4	4	5	5	4	-0.74098	Not Low
429	35-44	1	0	ART	4	4	4	4	4	4	4	5	5	5	5	5	5	5	5	5	5	5	-0.0409293	Not Low
430	18-24	1	2	ART	5	5	NA	5	4	5	4	4	4	4	4	4	4	4	4	4	4	5	-0.626634	Not Low
431	55+	0	2	ART	5	5	NA	5	5	5	5	5	5	5	5	5	5	5	5	5	5	5	0.526065	Not Low
432	55+	0	1	ART	4	4	NA	5	5	5	5	4	4	4	5	5	5	5	5	4	4	4	-0.117987	Not Low
433	18-24	0	2	ART	5	4	5	5	5	5	5	4	4	4	4	4	5	4	4	4	4	4	-0.452019	Not Low
434	35-44	0	1	ART	5	5	NA	5	5	5	5	5	5	5	5	5	5	5	5	5	5	5	0.526065	Not Low
435	35-44	1	1	ART	5	5	5	5	5	5	5	5	5	5	5	5	5	5	5	5	5	5	0.526065	Not Low
436	25-34	0	1	ART	5	5	5	5	5	5	5	5	5	5	5	5	5	5	5	5	5	5	0.526065	Not Low
437	35-44	0	2	ART	5	5	NA	5	5	5	5	5	5	5	5	5	5	5	5	5	5	5	0.526065	Not Low
438	55+	1	1	ART	5	5	NA	5	4	4	4	5	5	5	5	5	5	5	5	5	5	5	0.168234	Not Low
439	45-54	0	0	ART	5	5	5	5	5	5	5	5	5	5	5	5	5	5	5	5	5	5	0.526065	Not Low
440	45-54	0	1	ART	5	5	5	5	5	5	5	5	5	4	5	5	5	5	5	4	4	5	0.135533	Not Low
441	35-44	0	2	ART	5	5	NA	5	5	5	4	5	5	4	5	5	5	5	4	5	5	5	0.106367	Not Low
442	45-54	1	2	ART	5	5	5	5	5	5	5	5	5	4	5	5	5	5	5	5	5	5	0.526065	Not Low
443	35-44	0	1	ART	5	5	5	5	5	5	5	5	5	5	5	5	5	5	5	5	5	5	0.526065	Not Low
444	18-24	0	3	ART	5	5	NA	5	5	5	5	5	5	4	5	5	5	5	5	5	5	5	0.526065	Not Low
445	45-54	0	2	ART	4	4	4	4	4	4	4	4	5	5	5	5	5	5	5	5	5	5	-0.0409293	Not Low
446	35-44	0	1	ART	5	5	5	5	5	5	5	5	5	5	5	5	5	5	5	2	2	5	-0.127604	Not Low
447	35-44	0	2	ART	5	5	NA	5	5	5	5	5	5	5	5	5	5	5	5	5	5	5	0.526065	Not Low
448	35-44	0	3	ART	5	5	5	5	5	5	5	5	5	4	5	5	5	5	5	5	5	5	0.526065	Not Low
449	35-44	0	3	ART	5	5	5	5	5	5	5	5	5	4	5	5	5	5	5	5	5	5	0.526065	Not Low
450	25-34	0	1	ART	4	4	4	4	5	4	4	5	5	5	5	5	5	5	5	5	5	5	0.0338772	Not Low
451	45-54	1	1	ART	4	4	4	4	4	4	4	4	4	4	4	4	4	4	4	4	4	4	-0.921338	Low
452	35-44	0	2	ART	5	5	NA	5	5	5	5	5	5	5	5	5	5	5	5	5	5	5	0.526065	Not Low
453	35-44	0	1	ART	5	5	NA	5	5	5	5	5	5	5	5	5	5	5	5	5	5	5	0.526065	Not Low
454	55+	0	1	ART	5	5	NA	5	4	4	4	5	5	5	5	5	5	5	5	5	5	5	0.168234	Not Low
455	25-34	0	1	ART	5	5	5	5	5	5	5	5	5	5	5	5	5	5	5	5	5	5	0.526065	Not Low
456	45-54	1	2	ART	5	5	5	5	5	5	5	5	5	4	5	5	5	5	5	5	5	4	0.297601	Not Low
457	55+	0	0	ART	4	4	4	4	5	4	4	5	5	4	4	4	4	4	4	4	4	4	-0.849994	Low
458	35-44	0	0	ART	5	5	5	5	5	5	5	5	4	4	4	4	4	4	4	4	4	4	-0.546647	Not Low
459	25-34	0	3	ART	5	5	5	5	5	5	5	5	5	5	5	5	5	5	5	5	5	4	0.297601	Not Low
460	55+	1	2	ART	4	4	4	4	5	5	5	5	5	5	5	5	5	5	5	5	5	5	0.158266	Not Low
461	35-44	0	0	ART	5	5	NA	5	5	5	5	5	5	5	5	5	5	5	5	5	5	5	0.526065	Not Low
462	35-44	0	3	ART	4	4	4	4	4	4	4	4	4	4	4	4	4	4	4	4	4	5	-0.860255	Low
463	25-34	0	2	ART	4	4	4	4	4	5	5	5	5	5	5	5	5	5	5	5	5	5	0.102441	Not Low
464	55+	1	2	ART	5	5	NA	5	5	5	5	5	5	5	5	5	5	5	5	5	5	5	0.526065	Not Low
465	55+	0	1	ART	4	4	NA	4	4	4	4	4	4	2	2	2	2	4	2	4	4	4	-1.51536	Low
466	25-34	0	0	ART	5	5	NA	5	5	5	5	5	4	5	5	5	5	5	5	5	5	5	0.526065	Not Low
467	35-44	0	2	ART	4	4	NA	4	4	4	4	5	5	5	5	5	5	5	5	5	5	5	-0.0409293	Not Low
468	25-34	0	2	OSS	5	5	NA	5	5	5	5	5	5	2	4	4	4	5	4	5	5	5	-0.163344	Not Low
469	35-44	1	2	OSS	4	4	5	4	5	5	4	5	5	4	5	4	4	4	5	5	5	5	-0.322442	Not Low
470	35-44	1	3	OSS	5	5	NA	5	5	5	4	4	4	5	5	5	5	4	5	5	5	5	0.116525	Not Low
471	25-34	1	3	OSS	4	3	5	4	4	5	4	5	4	4	5	4	3	4	4	4	4	5	-0.905804	Low
472	35-44	1	2	OSS	4	4	4	4	4	4	4	5	4	3	4	4	4	4	4	4	5	4	-0.833409	Low
473	35-44	0	2	OSS	5	4	5	5	5	4	5	5	5	5	5	5	5	5	5	5	5	5	0.234118	Not Low
474	25-34	1	2	OSS	5	5	5	5	5	4	4	5	5	5	5	5	5	5	5	5	5	5	0.226851	Not Low
475	25-34	1	2	OSS	5	4	4	4	5	5	4	5	4	5	5	4	5	5	5	5	5	5	-0.0851453	Not Low
476	18-24	1	2	OSS	4	4	4	4	4	4	4	4	4	4	4	4	4	4	4	4	4	4	-0.921338	Low
477	25-34	0	2	OSS	5	5	NA	5	5	5	5	5	5	5	5	5	5	5	5	5	5	5	0.526065	Not Low
478	25-34	1	2	OSS	5	5	4	5	5	5	5	5	5	5	5	5	5	5	5	5	5	5	0.526065	Not Low
479	35-44	0	2	OSS	5	5	5	5	5	5	5	5	4	3	5	5	5	5	5	3	4	4	-0.0574162	Not Low
480	18-24	1	2	OSS	4	4	NA	4	4	4	4	5	4	5	5	5	5	5	5	5	3	5	-0.295114	Not Low
481	35-44	1	1	OSS	4	4	NA	4	4	4	4	5	5	5	4	4	4	5	4	5	5	5	-0.557383	Not Low
482	25-34	0	2	OSS	2	4	5	4	4	4	4	4	4	4	4	5	5	4	4	5	5	5	-0.476601	Not Low
483	25-34	0	2	OSS	3	4	5	3	3	4	3	4	4	4	2	2	2	4	4	4	4	4	-1.59476	Low
484	25-34	1	2	OSS	4	5	NA	5	4	4	4	5	4	2	2	5	4	4	5	5	5	5	-0.411966	Not Low
485	25-34	1	2	OSS	5	2	NA	5	5	5	5	4	4	4	4	4	4	4	5	4	4	4	-0.604321	Not Low
486	25-34	0	3	OSS	2	3	4	4	3	5	3	5	5	5	5	3	4	5	4	5	5	5	-0.835666	Low
487	35-44	1	1	OSS	5	4	4	4	4	5	4	5	5	3	4	4	4	4	4	5	4	5	-0.63455	Not Low
488	25-34	1	2	OSS	5	5	NA	5	4	4	4	5	4	4	5	5	4	4	4	5	5	5	-0.219868	Not Low
489	25-34	0	2	OSS	5	4	4	4	4	4	4	4	4	4	5	4	4	5	5	5	5	4	-0.39595	Not Low
490	25-34	1	3	OSS	5	5	NA	4	5	5	4	5	5	5	5	5	4	4	4	5	4	4	-0.358596	Not Low
491	35-44	1	2	OSS	5	5	NA	5	5	4	4	5	5	5	5	5	5	5	5	5	5	5	0.226851	Not Low
492	18-24	1	2	OSS	5	5	NA	5	5	4	4	5	5	5	5	5	3	3	3	5	3	5	-0.668305	Not Low
493	25-34	1	3	OSS	4	4	4	2	2	4	2	4	4	2	2	2	2	4	4	4	4	4	-1.63758	Low
494	25-34	1	3	OSS	5	5	NA	4	4	4	4	5	5	5	5	5	5	5	5	5	5	5	0.100801	Not Low
495	18-24	1	2	OSS	4	4	NA	5	5	5	5	5	5	5	5	5	5	5	4	5	5	5	0.0409477	Not Low
496	25-34	1	2	OSS	5	5	NA	4	4	4	5	5	5	5	5	5	4	4	5	5	4	5	-0.284831	Not Low
497	18-24	1	2	OSS	4	4	NA	4	4	4	4	4	4	4	5	5	4	4	5	4	4	4	-0.587622	Not Low
498	18-24	1	2	OSS	5	5	NA	5	5	5	5	5	5	5	4	5	4	4	4	5	3	5	-0.315974	Not Low
499	45-54	1	1	OSS	4	4	4	4	5	5	5	5	4	5	4	5	4	5	4	5	4	4	-0.416941	Not Low
500	25-34	1	2	OSS	2	4	5	4	5	4	4	4	4	3	4	4	5	4	4	4	5	4	-0.695623	Not Low
501	25-34	1	2	OSS	5	4	4	5	4	4	4	5	4	4	5	4	4	4	4	5	5	4	-0.48427	Not Low
502	25-34	0	2	OSS	4	4	4	5	4	5	4	4	4	4	5	4	4	5	4	4	5	5	-0.456851	Not Low
503	45-54	1	2	OSS	5	5	5	5	5	5	5	4	4	4	4	5	5	5	5	5	5	5	0.216421	Not Low
504	45-54	1	2	OSS	5	4	4	5	5	5	5	5	4	5	5	4	4	4	4	5	5	5	-0.234712	Not Low
505	25-34	0	2	OSS	4	5	5	5	5	5	5	4	5	5	4	4	4	4	4	5	5	5	-0.366532	Not Low
506	35-44	1	3	OSS	5	4	NA	5	5	5	5	5	5	5	5	5	5	5	5	5	5	5	0.33278	Not Low
507	25-34	1	3	OSS	4	4	NA	5	5	4	4	5	5	5	5	4	4	4	4	5	5	5	-0.39999	Not Low
508	35-44	1	2	OSS	5	5	NA	5	5	5	5	5	5	5	5	5	5	5	5	5	5	5	0.526065	Not Low
509	25-34	1	3	OSS	4	5	5	5	5	5	4	5	5	4	5	5	5	4	5	5	5	5	0.0449052	Not Low
510	25-34	1	2	OSS	5	4	NA	5	5	4	5	4	4	5	4	4	4	5	4	5	5	4	-0.419366	Not Low
511	18-24	0	2	OSS	2	5	4	4	4	4	4	4	4	4	4	4	4	4	4	4	4	4	-0.970187	Low
512	25-34	1	3	OSS	5	5	4	4	5	4	2	5	4	5	4	4	4	5	4	4	3	5	-0.766205	Not Low
513	25-34	1	2	OSS	4	5	NA	5	5	4	5	5	4	5	5	5	5	5	5	5	5	5	0.219504	Not Low
514	35-44	1	2	OSS	5	5	NA	4	4	5	5	5	5	5	5	4	4	5	5	5	4	4	-0.34033	Not Low
515	25-34	1	2	OSS	5	5	4	4	5	5	5	4	5	5	5	4	4	4	4	4	5	5	-0.397174	Not Low
516	25-34	1	2	OSS	5	5	NA	4	4	4	5	5	5	5	4	4	4	4	4	4	4	4	-0.743288	Not Low
517	25-34	1	2	OSS	5	3	5	3	5	5	5	4	4	4	4	5	5	4	5	4	4	4	-0.483155	Not Low
518	35-44	0	0	OSS	4	4	2	5	5	5	4	5	3	3	4	5	5	5	4	5	5	4	-0.219081	Not Low
519	25-34	1	3	OSS	4	4	5	5	5	4	2	4	4	5	5	4	4	4	5	4	4	4	-0.667113	Not Low
520	35-44	1	2	OSS	5	4	3	5	5	5	3	5	4	4	5	4	5	5	4	3	3	5	-0.549984	Not Low
521	45-54	1	2	OSS	5	5	3	4	5	4	3	5	4	5	4	4	4	4	4	3	3	4	-0.958787	Low
522	35-44	0	2	OSS	5	5	5	5	5	5	5	4	5	4	5	5	5	5	5	5	5	5	0.526065	Not Low
523	35-44	0	1	OSS	4	5	5	4	4	4	4	5	4	4	3	4	4	4	4	5	5	5	-0.713048	Not Low
524	35-44	1	2	OSS	5	4	NA	5	5	5	4	4	4	4	4	5	4	4	4	4	4	4	-0.507351	Not Low
525	18-24	1	2	OSS	5	5	5	5	5	5	5	5	4	4	5	5	4	4	4	4	4	4	-0.296132	Not Low
526	35-44	1	2	OSS	4	4	4	5	4	4	5	5	4	4	4	4	5	4	4	4	5	5	-0.473039	Not Low
527	25-34	1	1	OSS	5	5	5	5	4	4	5	5	5	5	5	4	5	4	5	5	4	4	-0.285568	Not Low
528	25-34	1	2	OSS	4	5	NA	5	5	4	4	4	5	5	5	4	4	4	4	4	5	5	-0.491622	Not Low
529	25-34	0	1	OSS	5	5	NA	5	5	5	5	5	4	4	4	4	4	4	4	4	4	5	-0.486219	Not Low
530	25-34	0	2	OSS	5	5	NA	5	5	5	5	4	4	4	4	5	5	4	5	5	5	4	-0.00621979	Not Low
531	25-34	0	1	OSS	5	5	5	5	5	5	5	5	4	5	4	5	5	5	4	5	5	5	0.110648	Not Low
532	25-34	0	2	OSS	5	5	NA	5	5	5	5	4	4	4	4	5	5	5	4	5	4	4	-0.101671	Not Low
533	35-44	1	1	OSS	4	5	5	5	5	5	5	4	5	5	4	4	4	4	4	5	4	4	-0.544292	Not Low
534	25-34	0	1	OSS	5	5	5	4	5	5	4	4	4	4	4	4	5	5	5	4	5	5	-0.268153	Not Low
535	25-34	1	2	OSS	4	4	NA	5	5	4	4	4	4	4	4	5	5	5	4	5	5	5	-0.164587	Not Low
536	35-44	1	2	OSS	4	4	2	4	4	4	4	4	3	5	4	4	4	4	4	4	4	4	-0.921338	Low
537	35-44	1	3	OSS	4	4	4	4	4	5	4	4	4	2	4	4	4	4	4	4	4	5	-0.785535	Not Low
538	25-34	0	1	OSS	5	5	5	4	4	5	5	4	4	4	4	4	5	4	4	5	5	4	-0.351	Not Low
539	25-34	1	2	OSS	5	5	4	5	5	5	5	4	4	5	4	5	5	5	4	5	5	5	0.110648	Not Low
540	25-34	1	2	OSS	5	5	5	5	4	4	5	5	4	4	5	5	5	4	5	5	5	5	0.0482919	Not Low
541	25-34	1	2	OSS	5	5	2	4	4	4	5	4	4	4	4	5	5	5	4	5	4	4	-0.306863	Not Low
542	35-44	0	2	OSS	5	4	4	5	5	5	4	4	4	4	5	4	4	4	4	5	5	5	-0.29667	Not Low
543	25-34	0	1	OSS	4	4	NA	4	5	3	2	4	4	2	4	4	4	4	4	4	4	5	-0.963775	Low
544	25-34	1	2	OSS	5	5	5	5	4	4	5	4	5	4	4	5	4	5	4	5	5	5	-0.188041	Not Low
545	25-34	1	2	OSS	5	5	5	5	5	5	5	4	3	2	4	4	5	4	4	5	5	5	-0.0867083	Not Low
546	25-34	0	2	OSS	5	3	2	4	4	5	5	5	4	4	4	4	4	4	4	4	4	4	-0.79266	Not Low
547	25-34	1	2	OSS	5	5	5	5	5	5	5	5	5	5	5	5	5	5	4	4	4	5	-0.0353997	Not Low
548	25-34	1	2	OSS	4	4	NA	5	5	5	5	5	4	5	4	4	5	5	4	4	4	4	-0.453834	Not Low
549	45-54	0	0	OSS	2	2	4	4	2	2	2	4	4	4	2	1	1	1	2	5	5	5	-2.07044	Low
550	35-44	0	3	OSS	5	5	NA	5	5	5	5	5	5	5	4	4	5	4	4	5	5	5	-0.0867083	Not Low
551	18-24	1	3	OSS	4	4	NA	5	5	5	4	4	5	4	4	4	5	5	5	5	5	5	-0.16373	Not Low
552	18-24	1	2	OSS	5	5	NA	5	5	5	5	5	5	4	4	4	4	5	4	5	5	5	-0.163344	Not Low
553	18-24	1	2	OSS	5	4	NA	4	4	5	4	5	4	5	5	5	4	5	5	5	5	5	-0.12962	Not Low
554	18-24	1	2	OSS	5	4	NA	4	5	5	4	4	5	3	4	4	5	4	5	5	5	5	-0.228681	Not Low
555	45-54	1	0	OSS	4	4	NA	5	4	4	5	4	4	4	5	4	4	5	5	4	4	4	-0.511579	Not Low
556	35-44	0	2	OSS	5	5	NA	4	5	4	5	4	5	5	4	4	4	4	5	5	5	5	-0.319967	Not Low
557	25-34	1	2	OSS	5	5	5	4	4	5	4	5	5	4	4	4	4	5	4	4	5	5	-0.514055	Not Low
558	25-34	1	2	OSS	4	4	5	5	5	5	4	4	5	2	5	4	4	5	5	5	5	5	-0.202112	Not Low
559	25-34	1	2	OSS	4	4	5	5	4	5	5	4	5	4	5	5	5	4	4	5	5	5	-0.0967832	Not Low
560	25-34	1	3	OSS	4	2	1	4	4	4	5	4	5	4	4	4	5	5	4	4	3	5	-0.703372	Not Low
561	55+	0	0	OSS	4	4	NA	4	4	4	5	4	5	2	4	4	4	4	4	5	5	5	-0.578978	Not Low
562	18-24	0	0	OSS	5	4	NA	5	4	5	5	5	5	5	5	4	3	5	3	3	3	4	-0.887306	Low
563	18-24	1	2	OSS	4	4	NA	5	5	5	4	4	4	4	5	4	5	4	4	4	4	4	-0.484884	Not Low
564	18-24	1	2	OSS	4	4	NA	5	5	4	4	4	4	4	4	5	5	5	4	5	5	5	-0.164587	Not Low
565	35-44	0	0	OSS	4	5	4	4	4	4	4	5	5	4	4	4	3	4	4	3	3	3	-1.1762	Low
566	25-34	1	3	OSS	4	3	NA	4	4	4	4	4	4	4	4	4	5	5	4	5	4	4	-0.640636	Not Low
567	25-34	1	2	OSS	4	4	4	5	4	5	5	4	5	5	5	4	4	5	5	5	5	5	-0.199815	Not Low
568	35-44	1	3	OSS	5	4	4	5	4	4	4	5	4	5	5	4	5	4	5	5	5	5	-0.190264	Not Low
569	25-34	1	3	OSS	4	4	4	5	4	5	5	4	4	2	2	4	4	5	4	5	5	5	-0.558715	Not Low
570	25-34	1	3	OSS	4	4	NA	4	4	5	5	4	5	5	5	4	4	5	4	4	5	5	-0.465477	Not Low
571	35-44	0	1	OSS	4	4	4	5	4	5	5	4	5	5	5	4	4	4	4	5	5	5	-0.348939	Not Low
572	18-24	1	2	OSS	5	5	4	5	5	5	5	5	5	5	5	5	5	4	4	5	5	5	0.130254	Not Low
573	55+	1	3	OSS	5	4	NA	5	5	4	4	5	5	5	5	5	5	4	5	5	5	5	0.000475016	Not Low
574	18-24	0	0	OSS	4	4	4	5	4	5	4	5	4	4	4	3	3	3	5	4	4	5	-0.948599	Low
575	35-44	0	2	OSS	5	4	4	4	5	5	5	5	4	4	5	5	5	5	5	4	4	4	-0.122428	Not Low
576	18-24	0	2	OSS	5	4	4	5	4	4	4	5	5	4	4	4	4	4	5	5	5	5	-0.397003	Not Low
577	55+	0	3	OSS	5	5	3	5	5	5	4	4	5	5	4	4	5	5	5	5	5	5	-0.0551574	Not Low
578	45-54	1	0	OSS	4	4	2	3	4	4	3	5	3	4	4	4	5	5	5	5	5	3	-0.655572	Not Low
579	25-34	1	2	OSS	4	4	NA	5	5	4	4	4	4	4	5	5	4	5	5	4	4	5	-0.346283	Not Low
580	25-34	1	2	OSS	5	4	NA	4	4	5	4	4	5	4	4	4	5	5	5	5	4	4	-0.388134	Not Low
581	25-34	0	3	OSS	4	4	2	4	4	4	4	3	3	3	5	5	5	4	5	5	5	5	-0.183742	Not Low
582	18-24	1	2	OSS	4	5	4	4	4	5	5	4	4	3	4	3	2	3	3	4	5	5	-1.02341	Low
583	35-44	1	1	OSS	4	4	NA	5	5	5	4	4	4	4	5	5	4	4	4	4	4	5	-0.429666	Not Low
584	25-34	1	2	OSS	4	5	NA	4	4	5	5	4	4	5	4	5	5	4	4	4	4	5	-0.403315	Not Low
585	18-24	1	2	OSS	4	4	2	4	5	5	4	4	4	5	4	4	5	4	4	5	5	5	-0.352339	Not Low
586	55+	1	1	OSS	4	4	NA	5	4	4	4	4	4	4	4	4	5	5	5	5	5	5	-0.257919	Not Low
587	25-34	1	3	OSS	4	4	NA	4	4	4	4	4	4	4	4	5	5	5	5	4	4	4	-0.481878	Not Low
588	35-44	1	2	OSS	5	5	NA	5	5	5	5	4	4	4	4	4	5	5	4	5	5	5	-0.0207491	Not Low
589	25-34	1	2	OSS	5	5	5	5	5	5	5	4	4	5	4	4	4	4	3	4	5	4	-0.57264	Not Low
590	35-44	0	0	OSS	4	4	4	4	4	4	4	5	5	5	4	4	5	5	5	4	4	4	-0.601882	Not Low
591	25-34	1	2	OSS	5	5	5	5	4	4	5	4	4	1	4	4	4	4	4	2	2	5	-0.845165	Low
592	18-24	1	2	OSS	4	4	NA	4	4	4	4	4	5	5	5	4	4	5	5	5	4	4	-0.548064	Not Low
593	25-34	1	2	OSS	4	3	NA	4	5	5	5	4	4	3	4	4	5	4	4	2	4	4	-0.747529	Not Low
594	18-24	1	2	OSS	5	5	NA	5	4	4	5	5	4	4	5	5	4	4	5	5	5	5	-0.101996	Not Low
595	35-44	0	2	OSS	5	4	4	4	4	4	4	4	5	5	4	4	4	5	4	5	5	5	-0.477465	Not Low
596	25-34	0	2	OSS	4	4	NA	4	4	4	4	5	4	5	4	4	4	4	5	5	4	5	-0.6515	Not Low
597	45-54	1	3	OSS	4	5	5	5	5	5	5	4	5	4	4	5	4	4	4	4	4	4	-0.466569	Not Low
598	55+	0	2	OSS	5	5	5	4	4	5	5	4	5	4	5	4	4	4	5	5	4	4	-0.401569	Not Low
599	18-24	1	2	OSS	5	5	NA	5	4	4	4	5	5	4	4	4	4	4	4	4	4	4	-0.735251	Not Low
600	25-34	1	2	OSS	4	4	4	4	4	4	4	4	5	5	4	4	4	4	4	5	4	5	-0.768089	Not Low
601	18-24	1	2	OSS	5	5	NA	5	5	5	5	5	5	5	5	5	5	5	5	5	5	4	0.297601	Not Low
602	25-34	0	2	OSS	5	5	4	5	4	4	4	4	4	4	4	4	4	4	4	4	5	5	-0.599217	Not Low
603	25-34	1	2	OSS	4	5	5	5	5	5	5	4	4	4	4	4	4	5	4	4	4	5	-0.489872	Not Low
604	18-24	1	2	OSS	4	4	4	4	4	4	4	5	5	4	4	4	5	5	5	5	5	5	-0.338739	Not Low
605	35-44	1	3	OSS	4	5	NA	5	4	4	4	4	4	4	5	5	5	4	4	5	4	4	-0.33137	Not Low
606	25-34	1	2	OSS	4	4	NA	4	4	4	4	4	4	4	4	4	4	4	4	5	5	4	-0.74098	Not Low
607	25-34	1	3	OSS	5	5	NA	5	5	5	5	4	4	5	4	4	5	5	5	5	5	5	0.0559971	Not Low
608	35-44	0	2	OSS	4	4	NA	5	4	4	4	4	4	4	4	4	5	5	4	5	5	5	-0.328777	Not Low
609	25-34	1	2	OSS	4	4	4	4	4	2	2	4	4	5	4	4	4	4	4	4	4	4	-1.11504	Low
610	35-44	0	1	OSS	4	4	1	4	4	4	4	5	5	5	4	4	4	4	4	5	5	5	-0.655002	Not Low
611	35-44	1	3	OSS	5	5	5	5	5	5	5	4	3	2	4	4	4	4	4	5	5	5	-0.25762	Not Low
612	25-34	1	0	OSS	4	4	4	4	4	4	4	5	4	4	5	4	4	4	4	5	5	5	-0.532374	Not Low
613	18-24	1	2	OSS	5	4	NA	5	5	4	5	5	5	5	5	5	4	5	4	5	5	5	-0.107177	Not Low
614	35-44	0	1	OSS	5	5	5	5	5	5	4	5	5	5	5	5	5	5	4	4	5	5	-0.0628593	Not Low
615	35-44	0	2	OSS	5	4	4	5	4	4	4	5	5	5	5	5	4	4	4	5	5	5	-0.260476	Not Low
616	25-34	1	2	OSS	5	5	5	5	5	5	5	5	5	5	4	5	5	4	4	4	5	5	-0.126974	Not Low
617	18-24	1	2	OSS	5	4	4	5	5	5	5	4	5	5	5	4	4	2	2	4	4	4	-0.789551	Not Low
618	25-34	1	2	OSS	5	4	4	4	4	4	4	5	5	2	5	4	4	4	4	5	5	5	-0.453514	Not Low
619	25-34	0	2	OSS	5	5	5	5	5	5	5	5	5	5	5	5	5	5	5	5	5	5	0.526065	Not Low
620	25-34	0	1	OSS	5	5	NA	5	4	5	5	5	5	4	4	4	4	4	4	5	5	4	-0.451546	Not Low
621	25-34	1	2	OSS	4	4	NA	4	4	4	4	3	4	4	5	5	4	4	4	4	5	5	-0.525461	Not Low
622	25-34	0	1	OSS	5	5	5	4	4	4	5	4	5	5	4	4	4	4	4	5	5	5	-0.475666	Not Low
623	25-34	1	2	OSS	5	5	4	4	4	4	4	4	5	5	5	4	4	4	4	4	4	5	-0.612482	Not Low
624	25-34	1	3	OSS	5	5	4	5	5	5	5	5	5	5	4	5	5	4	4	4	1	5	-0.370265	Not Low
625	25-34	0	1	OSS	5	5	5	4	4	4	4	5	5	2	5	5	4	4	5	5	5	5	-0.20283	Not Low
626	45-54	1	2	OSS	5	5	5	5	5	5	5	5	5	5	5	5	5	5	5	5	5	5	0.526065	Not Low
627	25-34	1	3	OSS	4	4	NA	4	4	4	4	4	5	4	5	5	5	5	5	5	5	5	-0.0409293	Not Low
628	18-24	1	3	OSS	5	5	NA	5	5	5	5	4	5	5	4	4	5	5	5	5	5	5	0.0559971	Not Low
629	45-54	0	2	OSS	4	4	NA	4	4	4	2	3	5	5	4	4	5	4	4	5	5	5	-0.586512	Not Low
630	35-44	1	2	OSS	4	4	NA	5	5	4	4	3	4	5	4	4	5	5	4	5	2	5	-0.513776	Not Low
631	35-44	0	2	OSS	5	5	5	5	5	4	4	5	5	5	5	5	4	4	4	5	5	5	-0.17559	Not Low
632	18-24	1	2	OSS	4	4	4	4	5	5	4	4	4	4	4	4	4	4	4	2	5	4	-0.845267	Low
633	18-24	0	2	OSS	2	4	4	4	4	3	3	4	3	4	4	4	4	4	4	3	2	4	-1.28693	Low
634	25-34	0	2	OSS	4	2	2	2	4	4	4	5	5	3	5	5	5	5	5	5	5	5	-0.274733	Not Low
635	35-44	0	1	OSS	4	2	2	3	4	4	4	5	5	4	4	4	4	4	4	4	4	4	-1.07997	Low
636	25-34	1	3	OSS	5	5	NA	5	5	5	5	5	4	4	5	5	5	5	5	5	4	4	0.179703	Not Low
637	35-44	1	3	OSS	2	2	2	2	2	2	2	5	5	2	4	4	4	4	4	4	5	5	-1.19777	Low
638	45-54	0	2	OSS	4	4	4	4	4	4	4	5	4	4	4	4	4	4	4	4	4	4	-0.921338	Low
639	25-34	1	2	OSS	4	4	NA	4	3	4	3	4	4	4	4	3	3	3	3	4	2	4	-1.46801	Low
640	35-44	0	2	OSS	3	2	2	2	2	3	3	5	4	4	5	5	4	4	5	5	5	5	-0.657592	Not Low
641	25-34	0	3	OSS	5	5	5	5	4	4	4	5	4	4	4	4	4	4	4	4	4	5	-0.676094	Not Low
642	35-44	0	2	OSS	5	5	5	5	5	5	5	5	5	5	5	5	5	5	5	5	5	4	0.297601	Not Low
643	35-44	0	2	OSS	5	5	5	5	5	5	5	5	5	5	5	5	5	5	5	5	5	4	0.297601	Not Low
644	25-34	0	1	OSS	4	4	4	4	4	4	4	4	5	2	1	2	2	2	2	4	4	4	-1.76491	Low
645	25-34	0	1	OSS	4	4	4	4	4	4	4	4	5	2	4	3	4	3	3	4	4	4	-1.18531	Low
646	25-34	1	3	OSS	5	5	5	5	5	5	5	5	5	5	5	5	5	5	5	5	5	5	0.526065	Not Low
647	25-34	1	3	OSS	4	4	4	4	4	4	4	5	5	4	5	5	5	5	5	4	4	4	-0.354736	Not Low
648	35-44	0	2	OSS	4	4	NA	5	4	4	4	4	4	4	4	4	4	4	5	2	2	2	-0.976124	Low
649	35-44	0	2	OSS	4	4	5	5	4	5	5	4	5	4	5	5	4	4	4	4	5	5	-0.355244	Not Low
650	18-24	0	2	OSS	4	4	4	4	4	4	4	4	4	2	4	4	4	4	3	2	4	4	-1.14736	Low
651	35-44	1	2	OSS	3	2	NA	4	4	4	4	4	5	4	5	5	5	5	5	5	5	5	-0.227927	Not Low
652	18-24	1	2	OSS	5	5	NA	5	5	5	5	4	4	4	4	5	5	4	5	4	5	5	-0.0533551	Not Low
653	35-44	1	3	OSS	5	5	NA	5	5	5	5	5	5	5	5	5	5	5	5	5	5	5	0.526065	Not Low
654	25-34	1	2	OSS	5	5	2	5	3	4	4	5	4	5	4	5	5	5	5	5	5	5	-0.092336	Not Low
655	35-44	0	2	OSS	4	4	4	4	4	3	3	4	5	3	2	2	2	2	2	4	4	5	-1.69537	Low
656	18-24	1	2	OSS	4	4	4	5	5	4	4	5	4	4	5	4	4	4	4	5	4	4	-0.570347	Not Low
657	25-34	1	2	OSS	5	5	5	5	5	4	4	4	5	4	4	4	5	5	4	5	4	4	-0.368163	Not Low
658	25-34	1	3	OSS	2	4	NA	4	4	4	4	5	4	2	4	4	4	4	4	3	3	4	-1.1734	Low
659	25-34	0	1	OSS	5	5	NA	5	5	5	5	4	4	2	4	5	4	4	4	5	5	5	-0.0861902	Not Low
660	25-34	1	2	OSS	4	4	5	5	4	4	4	2	5	2	3	3	4	4	3	1	1	2	-1.45796	Low
661	35-44	0	2	OSS	4	2	2	4	2	4	4	5	4	4	4	4	4	4	4	4	4	4	-1.09433	Low
662	35-44	1	3	OSS	5	5	5	5	5	5	5	5	5	4	4	4	4	4	4	5	5	5	-0.25762	Not Low
663	25-34	1	3	OSS	5	5	NA	5	5	5	5	4	5	3	4	4	4	4	4	5	5	5	-0.25762	Not Low
664	25-34	1	2	OSS	4	4	4	5	5	4	4	4	5	5	4	5	5	5	5	5	5	5	-0.0764205	Not Low
665	45-54	0	2	OSS	5	5	5	5	5	5	5	5	5	5	5	5	5	5	5	5	5	5	0.526065	Not Low
666	25-34	1	3	OSS	5	5	5	5	5	5	5	5	4	5	5	5	5	5	5	5	5	5	0.526065	Not Low
667	25-34	1	3	OSS	5	5	NA	5	5	5	5	4	5	5	5	5	5	5	5	5	5	5	0.526065	Not Low
668	25-34	0	2	OSS	5	5	5	5	5	4	4	4	5	5	5	5	5	5	5	5	5	5	0.226851	Not Low
669	25-34	0	2	OSS	4	3	3	4	4	4	4	4	5	4	5	5	5	5	5	4	4	4	-0.423881	Not Low
670	25-34	0	2	OSS	5	5	5	5	5	5	5	4	5	5	5	5	5	5	5	5	5	5	0.526065	Not Low
671	18-24	1	2	OSS	4	5	5	4	4	5	5	4	4	4	5	4	4	5	5	5	5	5	-0.212542	Not Low
672	45-54	0	2	OSS	4	4	4	4	4	4	4	5	5	5	5	5	5	5	5	4	4	5	-0.294151	Not Low
673	25-34	1	3	OSS	5	5	NA	5	5	5	5	5	5	5	5	5	5	5	5	5	5	5	0.526065	Not Low
674	25-34	0	2	OSS	5	5	5	5	5	5	5	4	5	5	5	5	5	5	5	4	4	5	0.135533	Not Low
675	35-44	0	1	OSS	4	4	5	5	5	4	4	4	4	5	4	5	5	4	4	5	5	4	-0.32599	Not Low
676	35-44	0	1	OSS	5	5	NA	5	4	4	4	4	4	5	5	5	5	5	4	5	5	5	-0.011445	Not Low
677	45-54	0	0	OSS	2	2	4	2	2	2	2	4	5	5	2	2	2	4	2	5	5	5	-1.67269	Low
678	35-44	0	1	OSS	3	3	4	4	4	4	4	4	4	4	4	4	5	5	3	5	4	5	-0.737719	Not Low
679	25-34	0	2	OSS	4	4	NA	4	4	4	4	3	5	3	5	4	4	4	4	5	5	5	-0.532374	Not Low
680	18-24	1	2	OSS	4	5	5	4	4	5	5	4	4	4	5	4	4	5	5	5	5	5	-0.212542	Not Low
681	25-34	1	2	OSS	5	5	NA	5	4	5	5	4	5	4	4	4	5	4	4	4	4	5	-0.401519	Not Low
682	25-34	0	2	OSS	5	5	NA	5	4	5	4	4	4	4	4	4	5	5	5	4	4	5	-0.329333	Not Low
683	25-34	1	2	OSS	5	5	NA	5	5	4	4	5	5	5	5	4	4	4	5	4	5	4	-0.409855	Not Low
684	25-34	1	3	OSS	5	5	NA	5	4	4	5	4	4	3	4	4	5	5	5	5	5	5	-0.117182	Not Low
685	35-44	1	3	OSS	5	5	2	4	5	4	4	4	5	3	4	5	3	3	3	4	4	5	-0.783815	Not Low
686	25-34	0	2	OSS	5	5	4	5	5	4	2	4	4	4	4	5	5	4	4	4	4	5	-0.443337	Not Low
687	35-44	0	2	OSS	5	4	3	4	4	4	4	4	4	4	4	4	5	5	4	4	4	4	-0.595331	Not Low
688	25-34	1	2	OSS	5	5	NA	5	5	5	5	4	5	3	5	5	5	5	5	4	4	4	0.0682311	Not Low
689	35-44	0	2	OSS	4	4	2	4	3	3	3	4	4	2	5	5	5	5	5	4	5	4	-0.462287	Not Low
690	45-54	0	1	OSS	4	4	4	4	4	4	4	5	5	4	5	5	5	5	5	5	4	4	-0.255658	Not Low
691	35-44	0	2	OSS	4	4	4	4	4	4	4	4	5	4	5	5	5	5	5	5	5	4	-0.164559	Not Low
692	35-44	0	1	OSS	4	4	4	4	4	4	4	4	5	4	5	5	5	5	5	4	5	5	-0.212851	Not Low
693	25-34	0	2	OSS	4	4	4	4	4	4	4	4	5	4	5	5	5	5	4	5	5	5	-0.192909	Not Low
694	35-44	0	1	OSS	2	2	2	2	2	2	2	5	5	4	4	4	4	4	4	1	1	4	-1.6359	Low
695	25-34	1	3	OSS	4	4	4	4	4	4	4	5	5	5	4	5	4	4	4	5	5	4	-0.560157	Not Low
696	25-34	0	2	OSS	5	5	5	5	5	5	5	5	5	3	5	5	5	5	5	5	5	5	0.526065	Not Low
697	25-34	1	3	OSS	5	5	5	5	5	5	5	5	5	5	5	5	5	5	5	5	5	5	0.526065	Not Low
698	25-34	1	2	OSS	5	5	5	5	5	5	5	4	5	5	5	4	5	5	5	5	5	5	0.148258	Not Low
699	35-44	0	2	OSS	4	5	NA	4	4	4	4	4	4	4	5	4	4	4	4	5	5	5	-0.46641	Not Low
700	25-34	1	1	OSS	4	4	4	4	4	4	4	4	5	3	4	3	3	4	3	4	4	4	-1.21236	Low
701	25-34	1	2	OSS	5	5	NA	5	4	5	5	5	5	5	5	5	5	5	5	5	5	5	0.323055	Not Low
702	25-34	1	1	OSS	5	5	NA	5	5	5	5	5	5	5	5	5	5	5	5	5	5	5	0.526065	Not Low
703	18-24	1	2	OSS	5	4	NA	5	5	5	4	4	4	4	5	4	4	4	4	4	4	4	-0.565258	Not Low
704	35-44	1	2	OSS	5	5	4	5	4	4	4	5	5	5	5	4	5	5	5	5	4	4	-0.267053	Not Low
705	25-34	0	2	OSS	4	4	4	4	4	4	4	4	5	2	5	5	5	5	5	4	4	5	-0.294151	Not Low
706	35-44	0	2	OSS	4	4	4	4	4	4	4	4	5	4	5	5	5	5	5	4	4	5	-0.294151	Not Low
707	35-44	0	2	OSS	4	4	5	5	4	4	4	5	5	5	5	5	5	5	5	5	5	5	0.0520247	Not Low
708	35-44	0	2	OSS	5	5	5	5	5	5	5	5	5	4	4	5	5	5	5	5	5	4	0.0782496	Not Low
709	35-44	1	2	OSS	4	4	4	5	5	5	5	4	5	5	4	4	5	5	5	5	5	5	-0.115112	Not Low
710	25-34	1	2	OSS	2	2	4	4	5	4	4	5	4	4	4	4	4	4	4	5	5	5	-0.774711	Not Low
711	25-34	1	3	OSS	4	4	4	3	5	4	4	5	4	5	4	4	4	5	5	5	5	5	-0.500814	Not Low
712	18-24	1	2	OSS	4	4	NA	4	4	4	4	5	5	5	5	5	5	5	5	5	4	5	-0.19703	Not Low
713	25-34	1	3	OSS	4	4	NA	4	4	5	4	4	5	3	5	5	5	5	5	5	5	5	0.0386539	Not Low
714	25-34	1	2	OSS	4	4	NA	4	4	4	4	4	4	4	5	5	5	5	5	4	4	4	-0.354736	Not Low
715	18-24	1	2	OSS	5	5	5	5	5	5	5	5	5	4	5	5	5	5	5	5	4	5	0.25236	Not Low
716	18-24	1	2	OSS	5	5	5	5	5	5	5	5	5	2	5	5	5	5	5	5	5	5	0.526065	Not Low
717	18-24	1	2	OSS	5	5	NA	5	5	5	5	4	4	5	5	5	5	5	5	5	4	5	0.25236	Not Low
718	25-34	1	3	OSS	5	5	NA	5	5	5	5	5	5	3	5	5	5	4	4	4	4	5	-0.121198	Not Low
719	25-34	1	2	OSS	5	5	NA	5	5	5	5	5	5	5	4	4	5	5	5	5	5	5	0.0559971	Not Low
720	18-24	1	2	OSS	4	4	NA	4	4	3	4	5	4	5	5	5	5	5	5	5	5	4	-0.267587	Not Low
721	25-34	1	2	OSS	4	4	NA	4	5	4	4	5	5	5	5	4	5	4	4	5	4	5	-0.449457	Not Low
722	25-34	1	2	OSS	5	5	5	5	5	5	5	5	5	5	4	4	5	5	5	5	5	5	0.0559971	Not Low
723	18-24	1	2	OSS	5	5	NA	5	3	5	5	4	5	5	5	5	5	4	4	5	5	5	-0.0731791	Not Low
724	25-34	1	2	OSS	4	4	4	5	4	4	4	5	5	2	5	4	4	4	4	4	4	5	-0.652431	Not Low
725	25-34	0	2	OSS	5	5	NA	5	5	5	5	3	3	5	5	5	5	5	5	5	5	5	0.526065	Not Low
726	35-44	0	3	OSS	4	4	NA	4	4	4	4	4	5	5	5	5	5	5	5	4	4	5	-0.294151	Not Low
727	25-34	0	2	OSS	5	5	3	5	5	5	5	5	4	4	5	4	5	5	5	5	5	5	0.148258	Not Low
728	25-34	0	2	OSS	5	5	5	5	5	5	5	5	5	5	5	5	4	4	4	5	5	5	-0.00469258	Not Low
729	25-34	1	3	OSS	5	5	NA	5	5	5	5	4	5	3	5	5	5	5	5	5	5	5	0.526065	Not Low
730	18-24	1	2	OSS	4	4	4	4	4	4	4	4	4	3	4	4	4	4	4	4	5	4	-0.833409	Low
731	35-44	1	1	OSS	3	3	3	3	3	3	3	4	5	1	3	3	3	3	3	4	4	4	-1.52567	Low
732	35-44	0	2	OSS	5	5	5	5	5	5	5	4	4	4	5	5	5	5	5	4	5	5	0.23086	Not Low
733	18-24	0	2	OSS	4	4	NA	4	4	4	4	4	5	3	4	4	4	4	4	5	5	5	-0.655002	Not Low
734	18-24	1	2	OSS	4	3	4	4	3	4	4	4	5	2	2	2	2	3	2	4	4	5	-1.61788	Low
735	25-34	1	2	OSS	4	4	4	4	3	3	4	4	5	1	3	3	3	3	3	4	4	4	-1.41563	Low
736	25-34	0	2	OSS	4	4	NA	4	4	4	4	2	4	3	4	3	3	4	3	4	3	4	-1.27995	Low
737	25-34	0	2	OSS	5	5	5	5	5	5	5	4	5	3	4	4	4	4	4	4	4	4	-0.546647	Not Low
738	25-34	0	2	OSS	4	4	4	4	4	3	4	4	5	3	5	5	5	5	5	3	5	5	-0.438291	Not Low
739	35-44	1	1	OSS	5	4	4	4	2	4	4	5	5	2	3	2	2	3	5	5	5	5	-1.08783	Low
740	25-34	1	1	OSS	4	4	NA	4	5	5	5	4	5	1	4	4	4	5	5	5	4	5	-0.413433	Not Low
741	25-34	1	2	OSS	5	5	5	5	5	5	5	4	5	5	5	5	5	5	5	5	5	5	0.526065	Not Low
742	18-24	1	2	OSS	4	4	NA	4	4	4	4	5	4	5	5	5	4	4	4	5	5	5	-0.394966	Not Low
743	45-54	0	2	OSS	4	4	4	4	5	5	5	5	5	5	4	4	5	5	5	5	5	5	-0.172069	Not Low
744	35-44	1	2	OSS	5	5	NA	4	4	4	4	5	4	4	4	4	5	5	4	5	5	5	-0.288629	Not Low
745	18-24	1	2	OSS	5	5	NA	5	5	5	5	5	5	2	4	4	5	5	4	5	5	5	-0.0207491	Not Low
746	18-24	0	2	OSS	4	4	2	4	4	4	4	3	4	2	4	3	3	4	4	5	5	5	-0.926812	Low
747	18-24	1	2	OSS	5	5	NA	5	5	5	5	5	5	5	4	4	4	4	4	4	4	5	-0.486219	Not Low
748	25-34	1	2	OSS	5	2	4	4	4	4	5	5	5	5	5	5	5	5	5	5	5	5	0.0151722	Not Low
749	18-24	1	2	OSS	5	5	NA	5	5	5	5	5	5	5	5	5	5	5	5	5	5	5	0.526065	Not Low
750	18-24	1	2	OSS	4	5	NA	5	5	5	5	5	5	5	5	5	5	5	5	5	5	5	0.304159	Not Low
751	25-34	1	2	OSS	5	5	NA	5	5	5	5	5	5	5	5	2	2	2	2	4	4	4	-1.03019	Low
752	25-34	1	2	OSS	4	4	NA	4	4	5	5	5	5	5	5	5	5	5	5	5	5	5	0.102441	Not Low
753	18-24	1	2	OSS	5	5	5	5	5	5	5	5	5	5	5	5	5	5	5	5	5	5	0.526065	Not Low
754	25-34	1	3	OSS	5	5	5	5	5	5	5	3	3	5	5	5	5	5	5	3	2	5	-0.0927279	Not Low
755	25-34	0	2	OSS	4	4	NA	4	4	4	5	4	5	2	4	5	5	5	4	5	4	5	-0.34818	Not Low
756	25-34	0	2	OSS	5	5	5	5	5	5	5	4	5	5	5	5	5	5	4	5	5	5	0.236946	Not Low
757	45-54	0	2	OSS	4	4	4	4	4	4	4	4	4	1	4	4	4	4	4	4	4	4	-0.921338	Low
758	25-34	1	2	OSS	4	4	NA	4	4	3	4	4	4	4	4	4	4	4	4	4	4	4	-1.01157	Low
759	35-44	0	2	OSS	4	4	4	4	4	4	4	4	5	4	5	5	5	5	5	4	4	4	-0.354736	Not Low
760	25-34	1	2	OSS	5	5	5	5	5	5	5	4	5	4	5	5	5	5	5	5	5	5	0.526065	Not Low
761	25-34	1	2	OSS	5	5	5	5	5	5	5	5	5	4	5	5	5	5	5	1	1	4	-0.292573	Not Low
762	25-34	1	2	OSS	5	5	5	5	5	5	5	5	5	1	5	5	5	5	5	5	5	5	0.526065	Not Low
763	18-24	1	2	OSS	4	3	3	4	3	4	4	4	4	3	5	5	5	5	5	5	4	4	-0.387119	Not Low
764	18-24	0	2	OSS	4	3	3	4	4	4	4	5	5	5	5	5	5	5	5	5	5	5	-0.119997	Not Low
765	25-34	0	2	OSS	4	3	2	4	4	4	4	5	5	3	5	5	4	4	4	4	4	4	-0.717944	Not Low
766	18-24	1	2	OSS	5	5	5	5	5	5	5	5	5	3	5	5	5	5	5	5	5	5	0.526065	Not Low
767	18-24	0	2	OSS	4	4	NA	4	4	4	4	5	4	5	5	5	5	5	5	5	5	5	-0.0409293	Not Low
768	25-34	1	2	OSS	4	4	NA	4	4	4	4	5	5	4	5	5	5	5	5	4	4	4	-0.354736	Not Low
769	25-34	1	2	OSS	5	5	5	5	3	4	2	4	3	3	4	4	5	5	4	3	3	4	-0.768926	Not Low
770	35-44	1	2	OSS	4	4	4	5	5	4	4	4	4	5	4	5	5	4	4	5	5	4	-0.32599	Not Low
771	25-34	0	2	OSS	5	5	NA	5	5	5	5	5	5	5	5	5	5	5	5	5	5	5	0.526065	Not Low
772	25-34	1	1	OSS	5	4	5	5	5	5	5	2	4	4	4	4	4	5	5	4	5	5	-0.310726	Not Low
773	25-34	0	1	OSS	4	4	4	4	3	4	2	5	4	5	5	5	4	5	5	5	4	4	-0.588348	Not Low
774	25-34	0	2	OSS	5	5	NA	5	5	5	5	5	5	5	5	5	5	5	5	5	3	3	0.0106232	Not Low
775	25-34	1	3	OSS	5	4	4	4	5	5	3	5	5	5	5	3	5	5	5	5	5	5	-0.387627	Not Low
776	25-34	1	1	OSS	3	3	4	3	4	5	4	4	4	1	4	3	3	4	4	5	4	4	-1.17493	Low
777	25-34	1	1	OSS	1	1	1	1	4	5	3	3	5	5	4	5	5	5	5	5	5	5	-0.55361	Not Low
778	25-34	1	2	OSS	5	4	4	5	4	4	5	4	4	4	5	5	5	5	5	5	5	5	0.173966	Not Low
779	25-34	1	2	OSS	4	4	NA	4	4	4	4	5	4	2	4	4	4	5	4	5	5	5	-0.557383	Not Low
780	25-34	1	2	OSS	4	5	4	4	4	5	4	4	5	5	5	5	4	4	4	4	4	5	-0.484525	Not Low
781	25-34	1	3	OSS	4	4	4	4	4	4	4	5	5	4	4	4	4	4	4	4	5	5	-0.781287	Not Low
782	35-44	0	1	OSS	4	4	NA	4	4	4	4	4	5	4	4	4	4	4	4	4	4	4	-0.921338	Low
783	25-34	1	2	OSS	4	5	5	4	4	4	5	4	5	4	4	4	5	5	5	5	5	5	-0.222359	Not Low
784	25-34	1	2	OSS	2	3	1	1	2	5	5	4	4	5	4	5	4	4	4	4	5	5	-0.78617	Not Low
785	18-24	1	2	OSS	4	5	5	4	4	4	4	5	4	5	5	5	5	5	4	5	5	4	-0.234287	Not Low
786	25-34	0	2	OSS	4	4	NA	5	4	4	4	4	4	4	4	5	5	5	5	4	5	5	-0.271791	Not Low
787	25-34	0	2	OSS	5	5	5	5	5	5	5	4	5	2	5	5	5	4	4	4	5	5	-0.0445178	Not Low
788	35-44	0	2	OSS	4	4	4	4	3	3	3	4	4	3	4	4	4	4	4	3	4	4	-1.18835	Low
789	25-34	0	0	OSS	4	4	NA	4	4	4	4	5	5	5	5	5	5	4	4	5	5	5	-0.275998	Not Low
790	35-44	0	1	OSS	4	4	4	4	4	4	4	4	5	3	5	4	4	4	4	5	4	5	-0.647235	Not Low
791	25-34	1	2	OSS	5	5	NA	5	5	5	5	4	5	5	4	4	5	5	5	5	5	5	0.0559971	Not Low
792	18-24	1	2	OSS	5	5	NA	5	5	5	5	4	5	3	5	5	5	5	5	5	5	5	0.526065	Not Low
793	25-34	1	2	OSS	4	4	NA	4	4	4	4	4	4	4	5	5	4	4	4	5	5	5	-0.394966	Not Low
794	25-34	1	2	OSS	4	4	5	4	4	5	5	4	5	2	4	4	4	4	4	4	4	4	-0.789412	Not Low
795	25-34	0	1	OSS	4	4	4	5	5	4	5	4	3	2	4	4	5	5	4	4	5	5	-0.373992	Not Low
796	18-24	0	1	OSS	5	5	4	5	4	5	5	4	5	5	5	5	5	5	5	5	5	5	0.323055	Not Low
797	25-34	1	2	OSS	4	4	NA	4	4	4	4	4	5	2	5	5	5	4	4	1	2	4	-0.792203	Not Low
798	45-54	0	1	OSS	5	4	NA	5	5	4	5	4	5	5	5	4	5	5	5	5	5	5	-0.0308272	Not Low
799	45-54	1	2	OSS	5	5	5	5	5	3	5	4	5	3	5	4	4	4	4	5	5	5	-0.349447	Not Low
800	45-54	1	3	OSS	5	5	5	5	5	4	4	4	5	5	5	5	5	4	4	5	5	5	-0.053856	Not Low
801	35-44	0	1	OSS	4	4	2	4	4	4	4	5	4	2	4	5	5	4	4	5	4	5	-0.475453	Not Low
802	18-24	0	2	OSS	4	4	NA	4	4	4	4	4	4	2	5	5	4	4	5	2	4	5	-0.668873	Not Low
803	25-34	1	2	OSS	5	5	5	5	5	5	5	5	5	5	4	4	5	5	4	5	4	4	-0.218955	Not Low
804	25-34	1	2	OSS	4	4	3	4	5	5	4	4	4	4	5	4	2	2	4	3	4	4	-1.11197	Low
805	25-34	0	1	OSS	4	4	1	4	4	2	5	4	5	4	4	4	5	5	4	5	5	4	-0.548198	Not Low
806	35-44	1	2	OSS	5	4	4	5	5	5	4	5	5	4	4	3	3	3	4	4	5	4	-0.906951	Low
807	18-24	1	3	OSS	4	4	NA	4	4	4	4	4	4	4	5	5	5	5	5	4	4	5	-0.294151	Not Low
808	25-34	0	1	OSS	4	4	4	4	4	5	5	5	5	5	4	5	5	4	4	5	4	4	-0.409087	Not Low
809	25-34	1	2	OSS	4	4	NA	4	4	4	4	4	4	2	5	5	4	4	5	5	5	5	-0.32374	Not Low
810	45-54	0	2	OSS	4	5	NA	4	4	4	4	5	4	5	5	4	4	4	4	5	4	4	-0.63496	Not Low
811	25-34	0	2	OSS	5	5	NA	5	5	5	5	4	4	2	5	5	4	4	4	4	4	5	-0.239788	Not Low
812	35-44	1	1	OSS	4	4	4	4	4	4	4	4	4	1	4	4	3	3	3	4	4	4	-1.18225	Low
813	45-54	1	1	OSS	2	2	4	4	4	2	2	4	4	4	4	5	5	4	4	5	5	5	-0.661277	Not Low
814	25-34	1	3	OSS	4	2	4	4	4	4	4	4	5	1	4	4	4	4	4	1	1	5	-1.25671	Low
815	45-54	0	2	OSS	4	4	4	4	4	4	4	4	5	2	4	4	4	4	3	2	2	4	-1.2177	Low
816	45-54	0	2	OSS	4	4	NA	4	4	4	4	5	5	3	5	5	5	5	5	5	5	5	-0.0409293	Not Low
817	25-34	1	2	OSS	5	4	NA	4	4	2	4	4	4	2	4	4	4	4	4	5	5	5	-0.695149	Not Low
818	35-44	1	2	OSS	5	4	NA	4	4	4	4	5	4	4	5	4	4	5	5	5	5	4	-0.39595	Not Low
819	25-34	1	3	OSS	4	4	NA	4	4	4	4	5	5	2	5	5	5	5	5	5	5	5	-0.0409293	Not Low
820	25-34	1	2	OSS	4	5	4	4	4	5	3	4	4	4	4	4	4	4	4	5	4	4	-0.774026	Not Low
821	25-34	1	2	OSS	5	5	NA	5	5	5	5	4	5	4	5	5	4	4	4	4	4	5	-0.239788	Not Low
822	25-34	1	3	OSS	4	4	4	4	4	4	4	4	4	2	5	5	5	5	5	5	5	5	-0.0409293	Not Low
823	25-34	1	2	OSS	5	5	5	5	5	5	4	5	5	5	4	4	5	5	4	5	5	5	-0.127447	Not Low
824	25-34	1	2	OSS	5	4	NA	5	5	5	4	5	5	5	4	4	4	4	5	5	4	5	-0.42436	Not Low
825	25-34	1	2	OSS	5	4	4	4	5	4	4	4	4	4	4	4	4	4	4	4	4	5	-0.728781	Not Low
826	35-44	1	2	OSS	4	4	4	4	4	4	4	5	4	5	4	4	5	5	5	4	4	4	-0.601882	Not Low
827	25-34	1	2	OSS	5	5	NA	4	4	4	4	5	5	5	4	4	4	5	5	5	5	5	-0.337385	Not Low
828	18-24	1	2	OSS	5	4	1	4	4	4	4	4	4	5	4	4	4	5	5	5	4	4	-0.553609	Not Low
829	25-34	1	2	OSS	4	4	NA	4	4	4	4	4	5	5	5	5	5	5	5	5	5	5	-0.0409293	Not Low
830	25-34	1	2	OSS	5	5	NA	5	5	5	5	5	5	3	5	5	5	5	5	5	5	5	0.526065	Not Low
831	25-34	0	2	OSS	5	5	NA	4	4	5	5	5	5	5	5	5	5	5	5	5	5	5	0.223218	Not Low
832	25-34	1	3	OSS	5	5	5	5	5	5	4	5	5	5	5	5	5	5	5	5	5	5	0.31818	Not Low
833	25-34	0	2	OSS	5	5	NA	5	5	5	5	4	4	4	4	4	5	4	4	4	4	5	-0.315784	Not Low
834	18-24	1	2	OSS	5	5	5	5	5	5	5	5	5	5	5	5	5	5	5	5	5	5	0.526065	Not Low
835	18-24	1	2	OSS	5	5	5	5	5	5	5	5	5	3	5	5	5	5	5	5	5	5	0.526065	Not Low
836	45-54	1	2	OSS	5	5	5	5	5	5	5	4	5	5	5	5	5	5	5	5	5	5	0.526065	Not Low
837	18-24	1	2	OSS	5	5	5	5	5	5	5	4	4	1	4	4	4	4	4	5	5	5	-0.25762	Not Low
838	25-34	1	3	OSS	5	5	5	5	5	5	5	4	4	3	4	4	4	4	4	5	5	5	-0.25762	Not Low
839	25-34	1	2	OSS	5	5	5	5	5	5	5	5	5	5	5	5	5	5	4	5	5	5	0.236946	Not Low
840	18-24	0	2	OSS	4	4	4	4	4	4	4	4	5	5	4	4	4	4	4	5	5	5	-0.655002	Not Low
841	18-24	1	2	OSS	5	5	NA	5	5	5	5	5	5	5	5	5	5	5	5	5	5	5	0.526065	Not Low
842	18-24	1	2	OSS	4	4	NA	4	4	4	4	4	4	2	5	5	5	5	5	4	4	4	-0.354736	Not Low
843	25-34	1	3	OSS	5	5	5	5	5	5	5	4	5	5	5	5	5	5	5	5	5	5	0.526065	Not Low
844	25-34	1	2	OSS	4	4	4	4	4	4	4	4	5	5	4	4	4	4	4	5	5	5	-0.655002	Not Low
845	25-34	1	2	OSS	4	4	NA	4	4	5	4	4	5	5	5	5	5	5	5	5	5	5	0.0386539	Not Low
846	18-24	1	2	OSS	4	4	4	4	4	4	4	5	5	5	5	5	4	4	4	4	5	4	-0.574781	Not Low
847	18-24	1	3	OSS	5	5	NA	5	5	5	5	5	5	5	5	5	5	5	5	5	5	5	0.526065	Not Low
848	25-34	1	2	OSS	5	5	NA	5	5	5	5	5	5	5	5	5	5	5	5	5	5	5	0.526065	Not Low
849	18-24	1	2	OSS	5	5	5	5	5	5	5	5	5	5	5	5	5	5	5	5	5	5	0.526065	Not Low
850	18-24	1	2	OSS	4	5	5	5	5	5	5	5	5	5	5	5	5	5	5	5	5	5	0.304159	Not Low
851	25-34	1	2	OSS	5	5	5	5	5	5	5	5	5	5	5	5	5	5	5	5	5	5	0.526065	Not Low
852	25-34	1	2	OSS	5	5	NA	5	5	5	5	5	5	5	5	5	5	5	5	5	5	5	0.526065	Not Low
853	25-34	1	3	OSS	5	5	NA	5	5	5	5	5	5	5	5	5	5	5	5	5	5	5	0.526065	Not Low
854	25-34	1	3	OSS	5	5	NA	5	5	5	5	5	5	5	5	5	5	5	5	5	5	5	0.526065	Not Low
855	25-34	1	3	OSS	5	5	NA	5	5	5	5	5	5	5	5	5	5	5	5	5	5	5	0.526065	Not Low
856	18-24	1	2	OSS	4	4	2	5	5	4	4	5	5	5	5	5	5	5	5	5	5	5	0.108124	Not Low
857	18-24	1	3	OSS	5	5	5	5	5	5	5	5	5	5	5	5	5	5	5	5	5	5	0.526065	Not Low
858	35-44	1	3	OSS	5	5	5	5	5	5	5	5	5	5	5	5	5	5	5	5	5	5	0.526065	Not Low
859	18-24	1	2	OSS	5	5	5	5	5	5	5	5	5	5	5	5	5	5	5	5	5	5	0.526065	Not Low
860	18-24	0	3	OSS	4	4	2	4	4	5	5	5	5	5	5	5	5	5	5	5	5	5	0.102441	Not Low
861	25-34	1	3	OSS	4	4	NA	4	4	4	4	5	5	5	5	5	5	5	5	5	5	5	-0.0409293	Not Low
862	25-34	1	3	OSS	5	5	NA	5	5	5	5	5	5	5	5	5	5	5	5	5	5	5	0.526065	Not Low
863	45-54	0	1	OSS	5	5	5	5	5	5	5	5	5	5	4	4	5	5	4	5	5	5	-0.0207491	Not Low
864	35-44	0	3	OSS	4	4	4	4	4	4	4	5	4	4	4	5	5	5	5	5	4	5	-0.336288	Not Low
865	25-34	1	2	OSS	4	5	2	5	5	5	5	5	5	5	5	4	4	4	4	5	5	5	-0.25207	Not Low
866	25-34	1	2	OSS	4	4	4	4	4	4	4	4	4	4	4	4	4	4	4	5	5	4	-0.74098	Not Low
867	25-34	1	2	OSS	5	5	4	4	4	4	4	4	5	4	5	5	4	4	5	4	4	4	-0.468706	Not Low
868	25-34	0	1	OSS	5	5	NA	4	4	5	5	4	4	4	5	5	5	5	4	5	5	5	0.0331948	Not Low
869	25-34	1	3	OSS	4	4	2	4	4	5	5	5	5	5	4	4	4	5	5	5	5	4	-0.429254	Not Low
870	25-34	0	1	OSS	5	5	4	5	5	5	4	4	3	4	4	4	5	4	4	5	4	4	-0.369393	Not Low
871	18-24	0	2	OSS	5	5	NA	5	5	5	5	5	2	5	5	5	5	5	5	5	5	5	0.526065	Not Low
872	25-34	0	3	OSS	5	5	NA	5	5	5	5	5	5	5	5	5	4	4	5	1	2	3	-0.521034	Not Low
873	35-44	1	3	OSS	4	4	NA	4	4	4	4	4	5	4	5	5	5	5	5	5	5	5	-0.0409293	Not Low
874	55+	0	2	OSS	4	4	4	4	4	4	4	4	5	1	2	2	2	2	2	5	2	5	-1.58215	Low
875	18-24	1	2	OSS	5	5	NA	5	5	5	5	5	5	5	5	5	5	5	5	5	5	5	0.526065	Not Low
876	18-24	1	2	OSS	5	5	5	5	5	5	5	5	4	4	5	5	5	4	4	4	5	4	-0.0968518	Not Low
877	35-44	0	2	OSS	5	5	NA	4	4	5	5	4	5	5	5	4	4	4	4	5	5	5	-0.309508	Not Low
878	25-34	0	2	OSS	5	5	NA	5	5	5	5	5	5	5	5	5	5	5	5	5	5	5	0.526065	Not Low
879	18-24	1	2	OSS	4	5	NA	4	4	4	5	5	5	5	4	4	4	4	4	5	5	5	-0.528622	Not Low
880	18-24	0	2	OSS	4	3	NA	3	4	5	5	5	5	5	4	5	5	4	3	5	5	5	-0.463305	Not Low
881	25-34	0	2	OSS	5	4	NA	5	4	4	4	4	5	4	4	5	5	4	4	5	5	5	-0.222673	Not Low
882	25-34	1	2	OSS	5	5	NA	5	5	5	5	5	5	5	5	5	5	5	5	5	5	5	0.526065	Not Low
883	18-24	1	2	OSS	5	4	NA	4	4	4	4	3	4	3	4	4	4	4	3	4	4	4	-0.938535	Low
884	18-24	1	2	OSS	5	5	NA	5	5	5	5	5	5	5	5	5	5	5	5	4	4	5	0.135533	Not Low
885	25-34	1	1	OSS	4	4	NA	4	3	4	4	5	4	3	4	4	4	4	4	2	4	4	-1.12494	Low
886	25-34	0	2	OSS	5	5	NA	5	5	5	5	5	5	4	4	4	5	5	5	5	4	4	-0.148892	Not Low
887	25-34	1	2	OSS	4	4	NA	5	5	4	5	4	5	3	5	5	4	4	4	5	4	4	-0.397332	Not Low
888	35-44	0	2	OSS	5	5	NA	5	5	5	5	5	5	5	4	4	4	5	5	5	4	4	-0.266497	Not Low
889	25-34	1	1	OSS	5	5	NA	5	5	5	5	5	4	4	4	5	5	5	4	5	5	5	0.110648	Not Low
890	35-44	1	2	OSS	5	5	NA	5	5	5	5	4	4	5	4	5	5	5	5	5	5	5	0.216421	Not Low
891	35-44	0	2	OSS	5	5	NA	5	5	5	5	5	5	3	5	5	5	5	5	5	5	5	0.526065	Not Low
892	25-34	1	3	OSS	5	5	NA	5	5	5	5	5	4	2	5	5	5	5	5	5	5	5	0.526065	Not Low
893	25-34	1	3	OSS	4	4	NA	4	4	4	4	4	5	3	5	5	5	5	5	5	5	5	-0.0409293	Not Low
894	18-24	1	3	OSS	5	5	NA	5	5	5	5	5	5	1	5	5	5	5	5	5	3	5	0.130587	Not Low
895	35-44	0	2	OSS	4	4	NA	4	4	4	4	4	5	4	5	5	5	5	5	5	5	5	-0.0409293	Not Low
896	25-34	1	2	OSS	4	4	NA	4	4	4	4	4	5	1	5	5	5	5	5	5	5	5	-0.0409293	Not Low
897	25-34	1	2	OSS	4	4	NA	4	4	4	4	5	5	3	5	5	5	5	5	5	5	5	-0.0409293	Not Low
898	35-44	0	2	OSS	5	5	NA	5	5	5	5	5	5	5	4	4	4	5	5	5	4	4	-0.266497	Not Low
899	25-34	1	2	OSS	5	5	NA	5	5	5	5	5	4	5	4	5	5	4	4	5	5	5	0.0362813	Not Low
900	35-44	0	1	OSS	5	4	NA	4	5	5	5	4	5	4	5	5	4	4	4	5	4	5	-0.302512	Not Low
901	18-24	0	2	OSS	4	4	NA	4	4	4	4	4	5	2	5	5	5	5	5	5	5	4	-0.164559	Not Low
902	25-34	1	3	OSS	4	4	NA	4	4	4	4	5	5	5	5	5	5	5	5	5	5	5	-0.0409293	Not Low
903	25-34	1	2	OSS	4	4	NA	5	4	5	5	5	5	5	5	5	5	5	5	4	5	5	-0.0246386	Not Low
904	35-44	0	3	OSS	4	4	5	5	4	4	5	4	4	5	5	4	4	4	4	5	5	5	-0.397169	Not Low
905	18-24	0	2	OSS	5	4	NA	5	4	5	5	5	3	2	4	4	5	4	4	5	4	5	-0.364307	Not Low
906	18-24	1	2	OSS	5	5	NA	5	5	5	5	5	5	5	5	5	5	5	5	5	5	5	0.526065	Not Low
907	35-44	1	2	OSS	4	5	NA	5	5	4	4	4	4	5	4	4	4	5	5	5	4	5	-0.411839	Not Low
908	25-34	1	2	OSS	5	5	NA	5	5	5	5	5	2	5	5	5	5	5	5	4	5	2	0.042883	Not Low
909	35-44	1	2	OSS	5	5	NA	5	5	5	5	5	5	5	5	5	5	5	5	5	5	5	0.526065	Not Low
910	25-34	1	2	OSS	4	4	NA	4	4	4	4	5	3	3	4	4	4	4	4	5	4	5	-0.768089	Not Low
911	25-34	0	2	OSS	5	5	NA	5	5	5	5	5	5	5	5	5	5	5	5	5	5	5	0.526065	Not Low
912	35-44	1	2	OSS	5	5	NA	5	5	5	5	5	5	5	5	5	5	5	5	5	5	5	0.526065	Not Low
913	45-54	0	2	OSS	4	4	NA	4	5	4	5	5	5	4	4	4	4	5	5	5	4	4	-0.51147	Not Low
914	55+	1	2	OSS	5	5	NA	5	5	5	5	5	4	5	5	4	4	5	5	5	5	5	0.0146974	Not Low
915	25-34	1	2	OSS	5	5	NA	5	5	5	4	1	2	5	4	5	5	4	4	1	1	5	-0.586634	Not Low
916	18-24	0	1	OSS	4	4	NA	4	4	4	4	5	5	1	4	4	4	4	4	5	4	5	-0.768089	Not Low
917	25-34	1	2	OSS	5	5	NA	5	5	5	5	5	5	5	5	5	5	5	5	5	5	5	0.526065	Not Low
918	35-44	0	1	OSS	5	5	NA	5	5	5	5	5	5	1	4	4	4	4	4	5	5	5	-0.25762	Not Low
919	25-34	1	1	OSS	4	4	NA	4	4	4	4	5	4	3	4	4	4	4	4	5	5	5	-0.655002	Not Low
920	25-34	0	2	OSS	5	5	NA	5	5	5	5	5	5	5	5	5	5	5	5	5	5	5	0.526065	Not Low
921	25-34	1	2	OSS	5	5	NA	5	5	5	5	4	5	5	5	5	4	4	5	5	5	5	0.0726457	Not Low
922	35-44	0	1	OSS	4	5	NA	4	5	5	5	5	5	5	5	4	4	5	5	4	5	5	-0.309342	Not Low
923	25-34	1	2	OSS	5	4	NA	4	4	5	5	4	4	3	4	3	4	4	4	4	4	4	-0.904406	Low
924	25-34	0	2	OSS	4	4	NA	4	5	4	4	4	3	5	4	5	5	5	4	5	4	4	-0.40419	Not Low
925	35-44	0	2	OSS	5	5	NA	5	5	5	5	5	5	5	4	5	4	4	5	5	4	5	-0.154543	Not Low
926	18-24	1	2	OSS	5	5	NA	5	5	5	5	5	5	5	5	5	5	5	5	5	5	5	0.526065	Not Low
927	25-34	0	2	OSS	5	5	NA	5	5	5	5	5	4	5	5	5	5	5	5	5	4	5	0.25236	Not Low
928	25-34	0	3	OSS	4	4	NA	5	4	4	4	5	5	5	5	5	5	5	5	5	5	5	0.0520247	Not Low
929	18-24	1	2	OSS	5	5	NA	5	5	5	5	5	4	4	4	5	5	5	5	5	5	5	0.216421	Not Low
930	25-34	0	3	OSS	5	5	NA	5	5	5	5	5	5	4	5	5	5	5	5	5	5	5	0.526065	Not Low
931	25-34	1	3	OSS	5	5	NA	5	5	5	5	5	5	5	5	5	5	2	2	5	5	5	-0.134618	Not Low
932	25-34	0	2	OSS	5	5	NA	5	5	5	5	5	5	5	5	5	5	5	5	5	5	5	0.526065	Not Low
933	35-44	1	2	OSS	4	4	NA	4	4	4	4	5	5	1	4	4	4	4	4	5	5	5	-0.655002	Not Low
934	25-34	1	2	OSS	5	5	NA	5	5	5	5	5	5	5	5	5	5	5	5	5	5	5	0.526065	Not Low
935	18-24	1	2	OSS	5	5	NA	4	5	5	4	5	5	3	5	5	4	4	4	5	4	3	-0.426711	Not Low
936	35-44	0	2	OSS	5	5	NA	4	4	5	5	5	5	5	4	4	5	4	4	5	5	5	-0.255382	Not Low
937	35-44	1	3	OSS	5	5	NA	4	4	4	5	4	3	5	5	4	4	4	5	5	4	5	-0.39671	Not Low
938	35-44	1	3	OSS	4	4	NA	4	4	4	4	5	5	4	4	5	5	4	4	5	5	5	-0.356585	Not Low
939	25-34	1	2	OSS	5	5	NA	5	5	5	5	5	4	5	5	5	4	4	5	5	5	5	0.0726457	Not Low
940	25-34	0	2	ART	5	5	5	4	5	5	4	5	5	5	4	4	5	5	5	5	5	5	-0.124453	Not Low
941	18-24	1	2	ART	2	3	2	3	3	3	3	5	5	3	3	3	3	4	4	3	3	5	-1.54878	Low
942	45-54	0	2	ART	4	3	4	4	4	4	5	5	5	5	5	5	5	5	5	5	5	5	-0.0324983	Not Low
943	35-44	0	2	ART	5	4	3	5	5	5	5	5	5	5	5	5	4	4	3	5	5	5	-0.195875	Not Low
944	55+	0	0	ART	3	4	NA	3	3	4	4	4	3	3	3	3	3	3	3	4	4	4	-1.45347	Low
945	35-44	0	1	ART	4	3	5	4	4	4	4	4	5	5	5	5	4	5	5	5	5	5	-0.324066	Not Low
946	35-44	0	1	ART	5	5	NA	5	5	5	5	5	5	5	5	4	4	5	5	5	5	5	0.0146974	Not Low
947	55+	1	2	ART	5	4	4	5	5	5	4	5	5	5	5	5	4	5	5	5	5	5	-0.0248375	Not Low
948	35-44	0	2	ART	5	5	NA	5	5	5	5	5	5	4	5	5	5	5	3	5	5	5	0.083062	Not Low
949	55+	1	0	ART	5	5	5	5	4	4	4	5	5	4	4	4	4	5	4	5	5	5	-0.374276	Not Low
950	25-34	0	2	ART	5	5	NA	5	5	5	5	5	5	5	5	5	5	5	5	5	5	5	0.526065	Not Low
951	25-34	0	2	ART	4	3	3	4	5	5	5	5	5	5	5	5	5	5	5	5	5	5	0.0863646	Not Low
952	35-44	0	3	ART	5	5	NA	5	5	5	5	5	5	4	4	4	4	4	4	5	5	5	-0.25762	Not Low
953	25-34	0	1	ART	4	4	NA	4	5	5	5	5	5	5	5	5	5	5	5	5	5	5	0.158266	Not Low
954	35-44	0	3	ART	5	5	5	5	5	5	5	5	5	5	5	5	5	5	5	5	5	5	0.526065	Not Low
955	25-34	0	1	ART	3	3	2	3	3	3	3	5	4	4	3	3	3	3	3	4	4	4	-1.52567	Low
956	35-44	0	3	ART	5	5	NA	5	5	5	5	5	5	4	5	4	4	5	5	5	5	5	0.0146974	Not Low
957	35-44	0	2	ART	5	4	4	4	5	5	5	5	5	4	4	5	4	4	4	5	4	4	-0.426358	Not Low
958	45-54	0	2	ART	4	4	NA	4	4	5	5	5	5	5	5	5	5	5	5	5	5	5	0.102441	Not Low
959	35-44	0	2	ART	5	5	NA	5	5	5	5	5	5	5	4	4	3	5	3	5	5	5	-0.455216	Not Low
960	35-44	0	1	ART	4	5	NA	3	3	5	4	5	5	5	4	4	4	4	4	5	5	5	-0.686834	Not Low
961	35-44	0	3	ART	5	4	NA	5	5	4	5	5	5	4	5	5	5	5	5	5	5	5	0.234118	Not Low
962	45-54	0	3	ART	4	4	4	4	4	4	4	4	4	4	5	5	5	5	5	5	5	5	-0.0409293	Not Low
963	45-54	0	3	ART	5	5	NA	5	5	4	4	4	5	5	5	5	5	5	5	5	5	5	0.226851	Not Low
964	35-44	0	2	ART	5	5	NA	5	5	5	5	5	5	5	5	5	5	5	5	5	5	5	0.526065	Not Low
965	25-34	0	0	ART	5	5	5	5	5	5	5	5	5	5	5	5	5	5	5	5	5	5	0.526065	Not Low
966	35-44	0	2	ART	5	4	4	5	5	5	5	5	5	5	4	4	4	5	5	5	5	5	-0.166642	Not Low
967	45-54	1	2	ART	4	5	5	5	5	4	5	5	5	5	5	5	5	5	5	5	5	5	0.219504	Not Low
968	35-44	0	2	ART	5	5	NA	5	5	5	5	5	5	5	5	5	5	5	5	5	5	5	0.526065	Not Low
969	35-44	0	2	ART	5	5	5	5	5	5	5	5	5	5	5	5	5	5	5	5	5	5	0.526065	Not Low
970	35-44	0	1	ART	5	5	NA	5	5	5	5	5	4	4	4	4	4	4	4	5	5	5	-0.25762	Not Low
971	55+	0	1	ART	5	5	5	5	5	5	5	5	5	5	4	4	4	5	4	5	5	5	-0.163344	Not Low
972	35-44	1	2	ART	4	4	NA	4	4	4	4	5	5	5	5	5	5	5	5	5	5	5	-0.0409293	Not Low
973	35-44	0	2	ART	5	5	5	5	5	5	5	5	5	5	5	5	5	5	5	5	5	5	0.526065	Not Low
974	18-24	0	2	ART	5	5	NA	5	5	5	5	5	5	5	5	5	5	5	5	5	5	5	0.526065	Not Low
975	35-44	0	3	ART	5	5	5	5	5	5	5	5	5	5	5	5	5	5	5	5	5	5	0.526065	Not Low
976	45-54	0	0	ART	5	5	NA	5	5	5	5	5	5	5	5	5	5	5	5	5	5	5	0.526065	Not Low
977	35-44	0	2	ART	5	5	5	5	5	5	5	5	5	5	5	5	5	5	5	5	5	5	0.526065	Not Low
978	35-44	0	1	ART	5	5	NA	5	5	5	5	5	5	5	5	5	5	5	5	5	5	5	0.526065	Not Low
979	55+	1	3	ART	5	5	NA	5	5	5	5	5	5	5	5	5	5	5	5	5	5	5	0.526065	Not Low
980	35-44	0	2	ART	5	5	5	5	5	5	5	5	5	5	5	5	5	5	5	5	5	5	0.526065	Not Low
981	25-34	0	1	ART	5	5	5	5	5	5	5	5	5	3	2	4	4	4	4	5	5	5	-0.452014	Not Low
982	25-34	0	1	ART	5	5	5	5	5	5	5	5	5	5	5	5	5	5	5	5	5	5	0.526065	Not Low
983	25-34	0	2	ART	5	5	NA	5	5	5	5	5	5	5	5	5	5	5	5	5	5	5	0.526065	Not Low
984	45-54	0	1	ART	4	4	4	4	4	5	4	5	5	3	4	4	4	4	4	5	5	5	-0.579677	Not Low
985	35-44	0	1	ART	5	5	NA	5	5	5	5	5	5	5	5	5	5	5	5	5	5	5	0.526065	Not Low
986	35-44	0	2	ART	5	5	NA	5	5	5	5	5	5	5	5	5	5	5	5	5	5	5	0.526065	Not Low
987	25-34	0	1	ART	5	5	5	5	5	5	5	5	5	5	5	5	5	5	5	5	5	5	0.526065	Not Low
988	25-34	0	2	ART	5	5	5	5	5	5	5	5	5	5	5	5	5	5	5	5	5	5	0.526065	Not Low
989	18-24	0	2	ART	4	4	4	4	4	4	4	4	5	5	4	4	4	4	4	4	4	4	-0.921338	Low
990	25-34	0	2	ART	4	4	4	4	4	4	4	5	5	5	5	5	5	5	5	5	5	5	-0.0409293	Not Low
991	35-44	0	3	ART	5	5	NA	5	5	5	5	5	5	5	5	5	5	5	5	5	5	5	0.526065	Not Low
992	45-54	0	2	ART	5	4	4	5	4	5	5	5	5	5	5	5	5	5	5	5	5	5	0.244732	Not Low
993	25-34	0	2	ART	5	5	5	5	5	5	5	5	5	5	5	5	5	5	5	5	5	5	0.526065	Not Low
994	35-44	0	1	ART	4	4	NA	4	4	4	4	5	5	5	4	4	4	4	4	4	4	4	-0.921338	Low
995	55+	1	0	ART	4	4	NA	4	2	4	4	5	5	5	3	4	4	4	4	5	5	5	-0.888623	Low
996	45-54	0	2	ART	5	5	4	5	5	5	5	5	5	5	5	5	5	5	5	5	5	5	0.526065	Not Low
997	35-44	1	3	ART	5	5	NA	5	5	5	5	5	5	5	5	5	5	5	5	5	5	5	0.526065	Not Low
998	45-54	0	2	ART	4	5	NA	4	4	5	5	5	5	5	5	5	5	5	5	5	5	5	0.155458	Not Low
999	45-54	1	2	ART	5	5	5	5	5	5	5	5	5	5	5	5	5	5	5	5	5	5	0.526065	Not Low
1000	45-54	0	0	ART	4	4	2	3	3	3	3	5	5	5	3	3	3	3	3	5	5	5	-1.25529	Low
1001	35-44	1	2	ART	4	4	NA	4	4	4	4	4	4	4	4	4	4	4	4	4	4	4	-0.921338	Low
1002	35-44	1	2	ART	5	5	NA	5	5	5	5	5	5	5	5	5	5	5	5	5	5	5	0.526065	Not Low
1003	35-44	1	2	ART	5	5	5	5	5	5	5	5	5	5	4	5	5	5	5	5	5	5	0.216421	Not Low
1004	45-54	0	2	ART	5	5	NA	5	5	5	5	5	5	5	5	5	5	5	5	5	5	5	0.526065	Not Low
1005	35-44	0	2	ART	4	4	4	4	4	4	4	4	4	4	4	4	4	4	4	4	4	4	-0.921338	Low
1006	35-44	0	2	ART	4	4	4	5	4	4	4	5	5	5	4	3	3	3	4	5	5	5	-0.888525	Low
1007	35-44	0	2	ART	5	5	NA	5	5	5	5	5	5	5	4	4	4	4	4	5	5	5	-0.25762	Not Low
1008	25-34	0	2	ART	5	5	NA	5	5	5	5	5	5	5	5	5	5	5	5	5	5	5	0.526065	Not Low
1009	55+	1	3	ART	4	4	4	5	5	5	5	5	5	5	4	4	4	4	4	5	5	5	-0.417526	Not Low
1010	35-44	0	2	ART	5	5	5	5	5	5	5	5	5	5	5	5	5	5	5	5	5	5	0.526065	Not Low
1011	35-44	1	2	ART	5	5	NA	5	5	5	5	5	5	5	4	4	5	5	4	5	5	5	-0.0207491	Not Low
1012	25-34	0	2	ART	5	5	NA	5	5	5	5	5	5	5	5	5	5	5	5	5	5	5	0.526065	Not Low
1013	35-44	1	2	ART	5	5	NA	5	5	5	5	5	5	5	5	4	4	5	4	5	5	5	-0.0655505	Not Low
1014	45-54	1	1	ART	4	4	NA	4	4	4	4	5	5	5	5	5	5	5	5	5	5	5	-0.0409293	Not Low
1015	25-34	0	2	ART	4	4	4	4	4	4	4	5	5	5	5	5	5	5	5	4	5	5	-0.212851	Not Low
1016	35-44	0	2	ART	4	4	4	4	4	4	4	5	5	5	5	5	5	5	5	5	5	5	-0.0409293	Not Low
1017	35-44	1	2	ART	5	5	5	5	5	5	5	5	5	5	5	5	5	5	5	5	5	5	0.526065	Not Low
1018	45-54	0	1	ART	5	5	NA	5	5	5	5	5	5	5	5	5	5	5	5	5	5	5	0.526065	Not Low
1019	55+	0	0	ART	5	5	5	5	5	5	5	5	5	5	5	5	5	5	5	5	5	5	0.526065	Not Low
1020	35-44	0	2	ART	5	5	5	5	5	5	5	5	5	5	5	5	5	5	5	5	5	5	0.526065	Not Low
1021	25-34	0	2	ART	5	5	5	5	5	5	5	5	5	5	5	5	5	5	5	5	5	5	0.526065	Not Low
1022	45-54	1	1	ART	5	5	NA	5	5	5	5	5	5	5	5	5	5	5	5	5	5	5	0.526065	Not Low
1023	45-54	0	0	ART	5	5	5	5	5	5	5	5	5	5	5	5	5	5	5	5	5	5	0.526065	Not Low
1024	35-44	1	3	ART	5	5	5	5	5	5	5	5	5	5	4	4	4	4	4	5	5	5	-0.25762	Not Low
1025	25-34	0	0	ART	4	4	4	4	4	4	5	5	5	4	5	5	5	5	5	5	5	5	0.0388521	Not Low
1026	45-54	0	0	ART	2	2	2	5	5	5	5	5	5	5	4	4	4	4	4	5	5	5	-0.593171	Not Low
1027	25-34	1	2	ART	5	5	5	5	5	5	5	5	5	5	5	5	5	5	5	5	5	5	0.526065	Not Low
1028	45-54	0	2	ART	5	5	5	5	5	5	5	5	5	5	4	4	4	4	4	5	5	5	-0.25762	Not Low
1029	45-54	1	0	ART	5	5	5	5	5	5	5	5	5	5	5	5	5	5	5	5	5	5	0.526065	Not Low
1030	45-54	0	0	ART	5	5	5	5	5	5	5	5	5	5	5	5	5	5	5	5	5	5	0.526065	Not Low
1031	35-44	0	2	ART	5	5	5	5	5	5	5	5	5	5	5	5	5	5	5	5	5	5	0.526065	Not Low
1032	55+	0	2	ART	5	5	5	5	5	5	5	5	5	5	5	5	5	5	5	5	5	5	0.526065	Not Low
1033	35-44	0	0	ART	4	4	NA	4	4	4	4	5	5	5	3	3	3	3	3	5	5	5	-1.05773	Low
1034	35-44	1	2	ART	5	5	5	5	5	5	5	5	5	5	5	5	5	5	5	5	5	5	0.526065	Not Low
1035	55+	0	1	ART	5	5	5	5	5	5	5	5	5	5	5	5	5	5	5	5	5	5	0.526065	Not Low
1036	35-44	0	2	ART	5	5	NA	5	5	5	5	5	5	5	5	5	5	5	5	5	5	5	0.526065	Not Low
1037	18-24	1	2	ART	5	5	5	5	5	5	5	5	5	5	5	5	5	5	5	5	5	5	0.526065	Not Low
1038	18-24	0	2	ART	5	4	NA	5	5	5	5	5	5	5	5	5	5	5	5	5	5	5	0.33278	Not Low
1039	45-54	0	0	ART	5	5	5	5	5	5	5	5	5	5	5	5	5	5	5	5	5	5	0.526065	Not Low
1040	35-44	0	2	ART	4	4	4	4	4	4	4	5	5	5	4	4	4	4	4	5	5	5	-0.655002	Not Low
1041	35-44	0	1	ART	4	4	4	4	4	4	4	4	4	4	4	4	4	4	4	5	5	5	-0.655002	Not Low
1042	45-54	1	3	ART	5	5	5	5	5	5	5	5	5	5	5	5	5	5	5	5	5	5	0.526065	Not Low
1043	35-44	0	2	ART	5	5	5	5	5	5	5	5	5	5	5	5	5	5	5	5	5	5	0.526065	Not Low
1044	45-54	1	2	ART	5	5	5	5	5	5	5	5	5	5	5	5	5	5	5	5	5	5	0.526065	Not Low
1045	45-54	0	1	ART	5	5	NA	5	5	5	5	5	5	5	5	5	5	5	5	5	5	5	0.526065	Not Low
1046	45-54	1	3	ART	5	5	5	5	5	5	5	5	5	5	5	5	5	5	5	5	5	5	0.526065	Not Low
1047	35-44	0	3	ART	5	5	5	5	5	5	5	5	5	5	5	5	5	5	5	5	5	5	0.526065	Not Low
1048	45-54	0	2	ART	5	5	5	5	5	5	5	5	5	5	5	5	5	5	5	5	5	5	0.526065	Not Low
1049	35-44	0	2	ART	2	2	2	2	2	5	5	5	5	5	2	2	2	2	2	5	5	5	-1.53999	Low
1050	45-54	1	0	ART	4	4	4	4	4	4	5	5	5	5	5	5	5	5	5	5	5	5	0.0388521	Not Low
1051	45-54	0	0	ART	2	2	NA	2	2	2	2	5	5	5	2	2	2	2	2	5	5	5	-1.79192	Low
1052	25-34	0	1	ART	5	5	5	5	5	5	5	5	5	5	5	5	5	5	5	5	5	5	0.526065	Not Low
1053	35-44	0	3	ART	5	5	5	5	5	5	5	5	5	5	5	5	5	5	5	5	5	5	0.526065	Not Low
1054	45-54	1	0	ART	5	5	5	5	5	5	5	5	5	5	5	5	5	5	5	5	5	5	0.526065	Not Low
1055	25-34	0	2	ART	4	4	4	4	4	4	4	4	4	4	4	4	4	4	4	4	4	4	-0.921338	Low
1056	35-44	0	1	ART	5	5	5	5	5	5	5	5	5	5	5	5	5	5	5	5	5	5	0.526065	Not Low
1057	45-54	1	2	ART	5	5	5	5	5	5	5	5	5	5	5	5	5	5	5	5	5	5	0.526065	Not Low
1058	55+	0	0	ART	5	5	NA	5	5	5	5	5	5	5	5	5	5	5	5	5	5	5	0.526065	Not Low
1059	55+	0	2	ART	5	5	5	5	5	5	5	5	5	5	5	5	5	5	5	5	5	5	0.526065	Not Low
1060	45-54	0	1	ART	5	5	4	5	5	5	5	5	5	5	5	5	5	5	5	5	5	5	0.526065	Not Low
1061	25-34	0	1	ART	4	4	4	4	4	4	4	5	5	5	5	5	5	5	5	5	5	5	-0.0409293	Not Low
1062	35-44	0	1	ART	5	5	5	5	5	5	5	5	5	5	5	5	5	5	5	5	5	5	0.526065	Not Low
1063	25-34	0	1	ART	5	5	5	5	5	5	5	5	5	5	5	5	5	5	5	5	5	5	0.526065	Not Low
1064	55+	0	0	ART	4	5	5	5	5	5	5	5	4	4	4	5	5	5	5	5	4	5	-0.070251	Not Low
1065	25-34	0	2	ART	5	5	4	5	5	5	4	5	5	4	5	5	5	5	5	4	4	4	-0.0535582	Not Low
1066	35-44	1	1	ART	5	5	NA	5	5	5	5	5	5	5	5	5	5	5	5	5	5	5	0.526065	Not Low
1067	25-34	0	1	ART	5	5	5	5	5	5	5	5	5	5	5	5	5	5	5	5	5	5	0.526065	Not Low
1068	35-44	0	1	ART	5	5	NA	5	5	5	5	5	5	5	5	5	5	5	5	5	5	5	0.526065	Not Low
1069	55+	0	3	ART	5	5	5	5	5	5	5	5	5	5	5	5	5	5	5	5	5	5	0.526065	Not Low
1070	55+	0	0	ART	4	4	NA	4	4	5	5	5	5	5	4	4	4	4	4	5	5	5	-0.522851	Not Low
1071	45-54	0	1	ART	5	5	5	5	5	5	5	5	5	5	5	5	5	5	5	5	5	5	0.526065	Not Low
1072	55+	0	0	ART	4	3	4	4	4	5	5	5	5	5	3	3	3	3	3	5	5	5	-0.984357	Low
1073	45-54	0	1	ART	5	5	5	5	5	5	5	5	5	5	5	5	5	5	5	5	5	5	0.526065	Not Low
1074	35-44	0	2	ART	5	5	5	5	5	5	5	5	5	5	4	4	4	4	4	5	5	5	-0.25762	Not Low
1075	55+	1	1	ART	5	5	5	5	5	5	5	5	5	5	5	5	5	5	5	5	5	5	0.526065	Not Low
1076	45-54	0	1	ART	5	5	5	5	5	5	5	5	5	5	5	5	5	5	5	5	5	5	0.526065	Not Low
1077	55+	0	0	ART	4	5	5	4	4	5	5	5	5	5	4	5	5	5	5	5	5	5	-0.0371945	Not Low
1078	45-54	0	2	ART	5	5	NA	5	5	5	5	5	5	5	5	5	5	5	5	5	5	5	0.526065	Not Low
1079	35-44	0	2	ART	5	5	5	5	5	5	5	5	5	5	5	5	5	5	5	5	5	5	0.526065	Not Low
1080	35-44	0	2	ART	5	5	5	5	5	5	5	5	5	5	5	5	5	5	5	5	5	5	0.526065	Not Low
1081	35-44	0	0	ART	5	4	5	4	4	5	5	5	5	5	5	5	5	5	5	5	5	5	0.167093	Not Low
1082	35-44	0	0	ART	5	5	5	5	5	5	5	5	5	5	5	5	5	5	5	5	5	5	0.526065	Not Low
1083	35-44	0	2	ART	5	5	5	5	5	5	5	5	5	5	5	5	5	5	5	5	5	5	0.526065	Not Low
1084	35-44	0	0	ART	4	4	5	4	4	4	5	5	5	3	4	4	4	4	4	5	5	5	-0.578978	Not Low
1085	55+	1	3	ART	5	5	5	5	5	5	5	5	5	5	5	5	5	5	5	5	5	5	0.526065	Not Low
1086	35-44	0	0	ART	5	5	5	5	5	5	5	5	5	5	5	5	5	5	5	5	5	5	0.526065	Not Low
1087	45-54	0	1	ART	5	5	5	4	4	5	5	5	5	4	4	4	4	4	4	5	5	5	-0.424584	Not Low
1088	35-44	1	2	ART	5	5	5	5	5	5	5	5	5	5	5	5	5	5	5	5	5	5	0.526065	Not Low
1089	45-54	1	3	ART	5	5	5	5	5	5	5	5	5	5	5	5	5	5	5	5	5	5	0.526065	Not Low
1090	18-24	1	2	ART	5	5	NA	5	5	5	5	5	5	5	5	5	5	5	5	5	5	5	0.526065	Not Low
1091	45-54	0	2	ART	5	5	NA	5	5	5	5	5	5	5	5	5	5	5	5	5	5	5	0.526065	Not Low
1092	55+	0	0	ART	4	5	NA	4	4	5	4	5	5	3	4	4	4	4	4	5	5	5	-0.528026	Not Low
1093	45-54	0	2	ART	5	5	NA	5	5	5	5	5	5	5	5	5	5	5	5	5	5	5	0.526065	Not Low
1094	45-54	0	1	ART	5	5	NA	5	5	5	5	5	5	5	5	5	5	5	5	5	5	5	0.526065	Not Low
1095	55+	0	1	ART	5	5	5	5	5	5	5	5	5	4	5	5	5	5	5	5	5	5	0.526065	Not Low
1096	25-34	0	1	ART	5	5	5	5	5	5	5	5	5	5	5	5	5	5	5	5	5	5	0.526065	Not Low
1097	25-34	0	2	ART	5	5	5	5	5	5	5	5	5	5	5	5	5	5	5	5	5	5	0.526065	Not Low
1098	35-44	0	2	ART	5	5	5	5	5	5	5	5	5	5	5	5	5	5	5	5	5	5	0.526065	Not Low
1099	55+	1	1	ART	5	5	5	5	5	5	5	5	5	5	5	5	5	5	5	5	5	5	0.526065	Not Low
1100	45-54	0	0	ART	4	4	4	4	4	5	5	5	5	4	4	4	4	4	4	5	5	5	-0.522851	Not Low
1101	45-54	0	1	ART	5	5	5	5	5	5	5	5	5	5	5	5	5	5	5	5	5	5	0.526065	Not Low
1102	35-44	0	2	ART	5	5	4	5	5	5	5	5	5	5	5	5	5	5	5	5	5	5	0.526065	Not Low
1103	35-44	0	1	ART	5	5	5	5	5	5	5	5	5	5	5	5	5	5	5	5	5	5	0.526065	Not Low
1104	35-44	0	1	ART	5	5	5	5	5	5	5	5	5	4	4	4	4	4	4	5	5	5	-0.25762	Not Low
1105	25-34	0	2	ART	5	5	5	5	5	5	5	5	5	5	5	5	5	5	5	5	5	5	0.526065	Not Low
1106	35-44	0	2	ART	5	5	5	5	5	5	5	5	5	5	5	5	5	5	5	5	5	5	0.526065	Not Low
1107	25-34	1	2	ART	5	5	5	5	5	5	5	5	5	5	5	5	5	5	5	5	5	5	0.526065	Not Low
1108	55+	1	1	ART	5	5	5	5	5	5	5	5	5	5	5	5	5	5	5	5	5	5	0.526065	Not Low
1109	35-44	0	2	ART	5	5	NA	5	5	5	5	5	5	5	5	5	5	5	5	5	5	5	0.526065	Not Low
1110	35-44	1	3	ART	5	5	5	5	5	5	5	5	5	5	5	5	5	5	5	5	5	5	0.526065	Not Low
1111	45-54	0	3	ART	5	5	4	5	5	5	5	5	5	5	5	5	5	5	5	5	5	5	0.526065	Not Low
1112	45-54	0	2	ART	5	5	5	5	5	5	5	5	5	5	5	5	5	5	5	5	5	5	0.526065	Not Low
1113	45-54	1	2	ART	5	5	5	5	5	5	5	5	5	5	5	5	5	5	5	5	5	5	0.526065	Not Low
1114	35-44	0	3	ART	5	5	5	5	5	5	5	5	5	5	5	5	5	5	5	5	5	5	0.526065	Not Low
1115	35-44	0	2	ART	5	5	NA	5	5	5	5	5	5	5	5	5	5	5	5	5	5	5	0.526065	Not Low
1116	35-44	0	2	ART	5	5	5	5	5	5	5	5	5	5	5	5	5	5	5	5	5	5	0.526065	Not Low
1117	35-44	1	3	ART	5	5	5	5	5	5	5	5	5	5	5	5	5	5	5	5	5	5	0.526065	Not Low
1118	35-44	0	3	ART	5	5	NA	5	5	5	5	5	5	5	5	5	5	5	5	5	5	5	0.526065	Not Low
1119	35-44	0	2	ART	5	5	NA	5	5	5	5	5	5	5	5	5	5	5	5	5	5	5	0.526065	Not Low
1120	25-34	0	1	ART	5	5	5	5	5	5	5	5	5	5	5	5	5	5	5	5	5	5	0.526065	Not Low
1121	25-34	0	3	ART	4	5	4	4	5	5	5	5	5	5	5	5	5	5	5	5	5	5	0.213076	Not Low
1122	45-54	0	0	ART	4	5	5	4	4	5	5	5	5	3	4	4	4	4	4	5	5	5	-0.478173	Not Low
1123	55+	0	3	ART	4	5	NA	5	5	5	5	5	5	5	5	5	5	5	5	5	5	5	0.304159	Not Low
1124	45-54	0	0	ART	5	5	NA	5	4	5	4	5	5	4	4	4	4	4	4	5	5	5	-0.414853	Not Low
1125	25-34	0	3	ART	5	4	5	5	4	5	5	5	5	5	5	5	5	5	5	5	5	5	0.244732	Not Low
1126	55+	0	1	ART	5	5	NA	5	5	5	5	5	5	5	5	5	5	5	5	5	5	5	0.526065	Not Low
1127	35-44	0	3	ART	5	5	NA	5	5	5	5	5	5	5	5	5	5	5	5	5	5	5	0.526065	Not Low
1128	55+	0	0	ART	4	5	NA	4	5	5	5	5	5	4	4	4	4	4	4	5	5	5	-0.432152	Not Low
1129	55+	0	0	ART	4	5	5	4	4	5	5	5	4	4	4	4	4	4	4	5	5	5	-0.478173	Not Low
1130	35-44	0	3	ART	5	5	5	5	5	5	5	5	3	5	5	5	5	5	5	5	5	5	0.526065	Not Low
1131	25-34	0	0	ART	5	5	NA	5	5	5	5	5	5	4	4	4	4	4	4	5	5	5	-0.25762	Not Low
1132	25-34	0	1	ART	5	5	NA	5	5	5	5	5	5	5	5	5	5	5	5	5	5	5	0.526065	Not Low
1133	45-54	0	3	ART	5	5	5	5	5	5	5	5	5	5	5	5	5	5	5	5	5	5	0.526065	Not Low
1134	55+	0	3	ART	5	4	5	5	5	5	5	5	5	4	5	5	5	5	5	5	5	5	0.33278	Not Low
1135	45-54	0	3	ART	5	5	5	5	5	5	5	5	3	4	5	5	5	5	5	5	5	5	0.526065	Not Low
1136	35-44	0	2	ART	5	5	5	5	5	5	5	5	5	5	5	5	5	5	5	5	5	5	0.526065	Not Low
1137	35-44	0	2	ART	5	5	5	5	5	5	5	5	5	5	5	5	5	5	5	5	5	5	0.526065	Not Low
1138	55+	1	1	ART	4	5	NA	4	5	5	5	5	5	4	4	4	4	4	4	5	5	5	-0.432152	Not Low
1139	55+	0	0	ART	5	5	NA	5	5	5	5	5	5	5	5	5	5	5	5	5	5	5	0.526065	Not Low
1140	25-34	0	1	ART	5	5	NA	5	5	5	5	5	5	5	5	5	5	5	5	5	5	5	0.526065	Not Low
1141	35-44	0	3	ART	5	5	5	5	5	5	5	5	5	5	5	5	5	5	5	5	5	5	0.526065	Not Low
1142	25-34	0	3	ART	5	5	5	5	5	5	5	5	5	5	5	5	5	5	5	5	5	5	0.526065	Not Low
1143	45-54	0	3	ART	5	5	5	5	5	5	5	5	5	5	5	5	5	5	5	5	5	5	0.526065	Not Low
1144	25-34	0	3	ART	5	5	NA	5	5	5	5	5	5	5	5	5	5	5	5	5	5	5	0.526065	Not Low
1145	35-44	1	1	ART	5	5	NA	5	5	5	5	5	5	5	5	5	5	5	5	5	5	5	0.526065	Not Low
1146	45-54	1	3	ART	5	5	5	5	5	5	5	5	5	5	5	5	5	5	5	5	5	5	0.526065	Not Low
1147	45-54	1	3	ART	5	5	5	5	5	5	5	5	5	5	5	5	5	5	5	5	5	5	0.526065	Not Low
1148	25-34	0	1	ART	5	5	NA	5	5	5	5	5	5	5	5	5	5	5	5	5	5	5	0.526065	Not Low
1149	35-44	1	2	ART	5	5	5	5	5	5	5	5	5	5	5	5	5	5	5	5	5	5	0.526065	Not Low
1150	35-44	0	3	ART	5	5	NA	5	5	5	5	5	5	5	5	5	5	5	5	5	5	5	0.526065	Not Low
1151	35-44	1	2	ART	5	5	NA	5	5	5	5	5	5	5	5	5	5	5	5	5	5	5	0.526065	Not Low
1152	55+	0	3	ART	5	5	5	5	5	5	5	5	5	5	5	5	5	5	5	5	5	5	0.526065	Not Low
1153	25-34	1	1	ART	5	5	5	5	5	5	5	5	5	5	5	5	5	5	4	5	5	5	0.236946	Not Low
1154	55+	0	1	ART	5	4	4	4	5	5	5	5	5	4	4	5	5	5	5	5	5	5	0.0205989	Not Low
1155	25-34	0	2	ART	5	5	5	5	5	5	5	5	5	5	5	5	5	5	5	5	5	5	0.526065	Not Low
1156	35-44	0	1	ART	5	5	5	5	5	5	5	5	5	5	5	5	5	5	5	5	5	5	0.526065	Not Low
1157	18-24	0	2	ART	5	5	5	5	5	5	5	5	5	5	5	5	5	5	5	5	5	5	0.526065	Not Low
1158	35-44	0	2	ART	5	5	4	5	5	5	5	5	5	5	4	5	5	5	5	5	5	5	0.216421	Not Low
1159	25-34	0	3	ART	5	5	5	5	5	5	5	5	5	5	5	5	5	5	5	5	5	5	0.526065	Not Low
1160	45-54	0	0	ART	4	5	5	4	5	5	5	5	5	4	4	5	5	5	5	5	5	5	0.00944093	Not Low
1161	35-44	1	3	ART	5	5	5	5	5	5	5	5	5	5	4	5	5	5	5	5	5	5	0.216421	Not Low
1162	25-34	0	2	ART	5	5	5	5	5	5	5	5	5	5	5	5	5	5	5	5	5	5	0.526065	Not Low
1163	55+	0	0	ART	5	5	NA	4	5	5	5	5	5	4	4	5	5	5	5	5	5	5	0.073092	Not Low
1164	45-54	0	1	ART	5	5	4	5	4	5	5	5	5	5	5	4	4	5	5	5	5	5	-0.0909338	Not Low
1165	25-34	0	0	ART	5	5	5	5	5	5	5	5	5	5	5	5	5	5	5	5	5	5	0.526065	Not Low
1166	45-54	1	3	ART	5	5	5	5	5	5	5	5	5	5	5	5	5	5	5	5	5	5	0.526065	Not Low
1167	35-44	0	3	ART	5	5	NA	5	5	5	5	5	5	5	5	5	5	5	5	5	5	5	0.526065	Not Low
1168	25-34	0	2	ART	5	5	NA	5	5	5	5	5	5	5	5	5	5	5	5	5	5	5	0.526065	Not Low
1169	35-44	0	1	ART	5	5	NA	5	5	4	4	5	5	5	5	4	5	5	5	5	5	5	-0.0362234	Not Low
1170	45-54	1	2	ART	5	5	5	5	5	5	5	5	5	5	5	5	5	5	5	5	5	5	0.526065	Not Low
1171	35-44	0	0	ART	5	5	5	5	5	5	5	5	5	5	4	5	5	5	5	5	5	5	0.216421	Not Low
1172	35-44	0	2	ART	5	5	4	5	5	5	5	5	5	5	5	5	5	5	5	5	5	5	0.526065	Not Low
1173	25-34	0	3	ART	5	5	NA	5	5	5	5	5	5	5	4	5	5	5	5	5	5	5	0.216421	Not Low
1174	35-44	0	3	ART	4	5	NA	5	5	5	5	5	5	5	5	5	4	5	5	5	5	5	0.0212914	Not Low
1175	35-44	1	2	ART	5	5	NA	5	5	5	5	5	5	5	5	5	5	5	5	5	5	5	0.526065	Not Low
1176	45-54	1	2	ART	5	5	NA	5	5	4	5	5	5	5	5	5	5	5	5	5	5	5	0.304312	Not Low
1177	45-54	0	2	ART	5	5	NA	5	5	5	5	5	5	5	5	5	5	5	5	5	5	5	0.526065	Not Low
1178	45-54	0	0	ART	4	5	5	5	5	5	5	4	5	5	5	4	5	5	5	5	5	5	0.0204732	Not Low
1179	35-44	0	2	ART	5	5	NA	5	5	5	5	5	5	5	5	5	5	5	5	5	5	5	0.526065	Not Low
1180	25-34	0	1	ART	5	5	NA	5	5	5	5	5	5	5	5	5	5	5	5	5	5	5	0.526065	Not Low
1181	25-34	0	2	ART	5	5	NA	5	5	5	5	5	5	5	5	5	5	5	5	5	5	5	0.526065	Not Low
1182	35-44	0	3	ART	5	5	4	5	4	5	5	5	5	5	5	5	5	5	5	5	5	5	0.323055	Not Low
1183	45-54	1	1	ART	5	5	5	5	5	5	5	5	5	5	5	5	5	5	5	5	5	5	0.526065	Not Low
1184	35-44	0	3	ART	5	5	5	5	5	5	5	5	5	5	5	5	5	5	5	5	5	4	0.297601	Not Low
1185	55+	0	0	ART	5	5	NA	5	5	5	5	5	5	5	5	5	5	5	5	5	5	5	0.526065	Not Low
1186	35-44	0	1	ART	5	5	NA	5	4	5	5	5	5	5	4	5	5	5	5	5	5	5	0.0928282	Not Low
1187	35-44	0	0	ART	5	5	NA	5	4	5	5	5	5	4	4	5	5	5	5	5	5	5	0.0928282	Not Low
1188	35-44	0	1	ART	5	4	NA	5	5	5	5	5	4	5	5	5	5	5	5	5	5	5	0.33278	Not Low
1189	25-34	0	1	ART	5	5	NA	5	5	5	5	5	5	5	5	5	5	5	5	5	5	5	0.526065	Not Low
1190	25-34	0	3	ART	5	5	5	5	5	5	5	5	5	4	5	5	5	5	5	5	5	5	0.526065	Not Low
1191	45-54	0	0	ART	4	4	5	4	4	5	5	5	5	4	5	5	5	5	5	5	5	5	0.102441	Not Low
1192	35-44	1	1	ART	5	5	NA	5	5	5	5	5	5	5	5	5	5	5	5	5	5	5	0.526065	Not Low
1193	55+	0	1	ART	5	5	NA	5	5	5	5	5	5	5	5	5	5	5	5	5	5	5	0.526065	Not Low
1194	45-54	1	3	ART	5	4	5	5	5	5	5	5	5	5	5	5	5	5	5	5	5	5	0.33278	Not Low
1195	35-44	0	3	ART	5	4	5	5	5	5	5	5	4	5	5	4	4	4	5	5	5	4	-0.252363	Not Low
1196	45-54	0	1	ART	5	5	NA	5	5	5	5	5	5	5	5	4	5	5	5	5	5	5	0.148258	Not Low
1197	35-44	0	0	ART	5	5	NA	5	5	5	5	5	5	5	5	5	5	5	5	5	5	5	0.526065	Not Low
1198	55+	1	3	ART	5	5	NA	5	5	5	5	5	5	5	5	5	5	5	5	5	5	5	0.526065	Not Low
1199	35-44	0	1	ART	5	5	5	5	5	5	5	5	5	5	5	5	5	5	5	5	5	5	0.526065	Not Low
1200	25-34	0	2	ART	5	5	5	5	5	5	5	5	5	5	5	5	5	5	5	5	5	5	0.526065	Not Low
1201	35-44	1	3	ART	5	5	NA	5	5	5	5	5	5	5	5	5	5	5	5	5	5	5	0.526065	Not Low
1202	25-34	0	0	ART	5	5	5	5	5	5	5	5	5	5	5	5	4	5	5	5	5	5	0.149204	Not Low
1203	25-34	0	1	ART	5	4	3	4	4	5	4	5	5	2	4	5	4	5	5	5	5	5	-0.211619	Not Low
1204	25-34	0	1	ART	5	5	5	5	5	5	5	5	5	5	4	4	5	5	5	5	5	5	0.0559971	Not Low
1205	25-34	0	2	ART	5	5	5	5	5	5	5	5	5	5	5	5	5	5	5	5	5	5	0.526065	Not Low
1206	18-24	1	3	ART	5	5	NA	5	5	5	5	5	5	5	5	5	5	5	5	5	5	5	0.526065	Not Low
1207	45-54	1	2	ART	5	5	5	5	5	5	5	5	5	5	5	5	5	5	5	5	5	5	0.526065	Not Low
1208	45-54	0	1	ART	5	5	5	5	5	5	5	5	5	5	4	4	5	5	5	5	5	5	0.0559971	Not Low
1209	35-44	0	2	ART	5	5	5	5	5	5	5	5	5	5	5	5	4	5	5	5	5	5	0.149204	Not Low
1210	35-44	1	3	ART	5	5	5	5	5	5	5	5	5	5	5	5	5	5	5	5	5	5	0.526065	Not Low
1211	35-44	0	3	ART	5	5	NA	5	5	5	5	5	5	5	5	5	5	5	5	5	5	5	0.526065	Not Low
1212	35-44	1	2	ART	5	5	5	5	5	5	5	5	5	5	5	5	5	5	5	5	5	5	0.526065	Not Low
1213	45-54	0	3	ART	5	5	5	5	5	5	5	5	5	5	5	5	5	5	5	5	5	5	0.526065	Not Low
1214	35-44	1	2	ART	5	5	5	5	5	5	5	5	5	5	5	5	5	5	5	5	5	5	0.526065	Not Low
1215	25-34	0	2	ART	5	5	NA	5	5	5	5	5	5	5	5	5	5	5	5	5	5	5	0.526065	Not Low
1216	45-54	1	2	ART	5	5	NA	5	5	5	5	5	5	5	5	5	5	5	5	5	5	5	0.526065	Not Low
1217	35-44	0	3	ART	5	5	5	5	5	5	5	5	5	5	5	5	5	5	5	5	5	5	0.526065	Not Low
1218	55+	1	3	ART	5	5	5	5	5	5	5	5	5	5	5	5	5	5	5	5	5	5	0.526065	Not Low
1219	35-44	1	2	ART	5	5	5	5	5	5	5	5	5	5	5	5	5	5	5	5	5	5	0.526065	Not Low
1220	25-34	1	0	ART	5	5	NA	4	4	4	5	5	3	4	4	5	5	5	5	5	5	5	-0.0350416	Not Low
1221	55+	0	1	ART	5	5	4	5	5	5	5	5	5	3	4	4	4	4	4	5	5	5	-0.25762	Not Low
1222	35-44	0	3	ART	5	5	NA	5	5	5	5	5	5	5	5	5	5	5	5	5	5	5	0.526065	Not Low
1223	45-54	1	2	ART	5	5	5	5	5	5	5	5	5	5	5	5	5	5	5	5	5	5	0.526065	Not Low
1224	45-54	1	3	ART	5	5	NA	5	5	5	5	5	5	5	5	5	5	5	5	5	5	5	0.526065	Not Low
1225	25-34	0	0	ART	5	5	5	5	5	5	5	5	5	5	5	4	4	4	5	5	5	5	-0.0534122	Not Low
1226	35-44	0	2	ART	5	5	NA	5	5	5	5	5	5	5	5	5	5	5	5	5	5	5	0.526065	Not Low
1227	45-54	0	0	ART	4	5	5	5	5	5	5	5	5	5	5	4	5	5	5	5	5	5	0.0204732	Not Low
1228	35-44	1	1	ART	5	5	NA	5	5	5	5	5	5	5	5	5	5	5	5	5	5	5	0.526065	Not Low
1229	45-54	0	2	ART	5	5	5	5	5	5	5	5	5	5	4	5	5	5	5	5	5	5	0.216421	Not Low
1230	55+	0	0	ART	5	5	5	5	5	5	5	5	5	5	4	5	5	5	5	5	5	5	0.216421	Not Low
1231	18-24	0	2	ART	4	5	NA	5	5	4	5	5	5	5	5	5	5	5	5	5	5	5	0.219504	Not Low
1232	45-54	0	0	ART	4	4	5	5	5	5	5	5	5	5	5	5	5	5	5	5	5	5	0.233098	Not Low
1233	35-44	0	2	ART	5	5	5	5	5	5	5	5	5	5	5	4	5	5	5	5	5	5	0.148258	Not Low
1234	45-54	1	3	ART	5	5	5	5	5	5	5	5	5	5	5	5	5	5	5	5	5	5	0.526065	Not Low
1235	25-34	1	2	ART	5	4	5	5	5	5	5	5	5	5	5	5	5	5	5	5	5	5	0.33278	Not Low
1236	35-44	1	2	ART	5	5	5	5	5	5	5	5	5	5	5	5	5	5	5	5	5	5	0.526065	Not Low
1237	25-34	0	3	ART	5	5	5	5	5	5	5	5	5	5	5	5	5	5	5	5	5	5	0.526065	Not Low
1238	35-44	0	1	ART	5	5	5	5	5	5	5	5	5	5	5	5	5	5	5	5	5	5	0.526065	Not Low
1239	55+	1	2	ART	4	4	4	4	5	5	5	5	5	5	5	5	5	5	5	5	5	5	0.158266	Not Low
1240	25-34	0	1	ART	4	4	4	4	4	5	5	5	5	5	4	5	5	5	5	5	5	5	-0.081387	Not Low
1241	35-44	0	3	ART	4	4	4	4	4	4	4	5	5	5	5	5	5	5	5	5	5	5	-0.0409293	Not Low
1242	55+	1	1	ART	4	4	4	4	4	5	5	5	5	4	4	4	4	4	4	5	5	5	-0.522851	Not Low
1243	45-54	1	2	ART	5	5	3	5	5	5	5	5	5	5	5	5	5	5	5	5	5	5	0.526065	Not Low
1244	35-44	0	2	ART	5	4	5	5	5	5	5	5	5	5	5	5	5	5	5	5	5	5	0.33278	Not Low
1245	45-54	1	2	ART	5	5	5	5	5	5	5	5	5	5	5	5	5	5	5	5	5	5	0.526065	Not Low
1246	35-44	0	2	ART	5	5	5	5	5	5	5	5	5	5	5	5	5	5	5	5	5	5	0.526065	Not Low
1247	35-44	0	2	ART	4	4	4	4	5	5	5	5	5	5	5	5	5	5	5	5	5	5	0.158266	Not Low
1248	45-54	1	1	ART	5	5	5	5	5	5	5	5	5	5	5	5	5	5	5	5	5	5	0.526065	Not Low
1249	35-44	1	3	ART	5	5	5	5	5	5	5	5	5	5	5	5	5	5	5	5	5	5	0.526065	Not Low
1250	45-54	1	2	ART	4	5	NA	5	5	5	5	5	5	4	5	5	5	5	5	5	5	5	0.304159	Not Low
1251	25-34	0	0	ART	5	5	5	5	5	5	5	5	5	5	5	5	5	5	5	5	5	5	0.526065	Not Low
1252	55+	0	1	ART	5	5	NA	5	5	5	5	5	4	4	5	5	5	5	5	5	5	5	0.526065	Not Low
1253	35-44	1	2	ART	5	5	5	5	5	5	5	5	5	5	2	4	4	4	4	5	5	5	-0.452014	Not Low
1254	55+	0	1	ART	5	5	NA	5	5	5	5	5	5	4	4	4	4	4	4	5	5	5	-0.25762	Not Low
1255	55+	0	1	ART	5	4	NA	4	4	5	5	5	5	5	5	5	5	5	5	5	5	5	0.167093	Not Low
1256	35-44	0	1	ART	5	5	NA	5	5	5	5	5	5	5	5	5	5	5	5	5	5	5	0.526065	Not Low
1257	25-34	0	2	ART	5	5	NA	5	5	5	5	5	5	5	5	5	5	5	5	5	5	5	0.526065	Not Low
1258	45-54	1	2	ART	4	4	NA	5	5	5	5	5	5	5	5	5	5	5	5	5	5	5	0.233098	Not Low
1259	25-34	0	2	ART	5	5	5	5	5	5	5	5	5	5	5	5	5	5	5	5	5	5	0.526065	Not Low
1260	45-54	0	2	ART	5	5	5	5	5	5	5	5	5	5	5	5	5	5	5	5	5	5	0.526065	Not Low
1261	35-44	1	3	ART	5	5	5	5	5	5	5	5	5	5	5	5	5	5	5	5	5	5	0.526065	Not Low
1262	55+	1	3	ART	5	5	NA	5	5	5	5	5	5	5	5	5	5	5	5	5	5	5	0.526065	Not Low
1263	55+	1	3	ART	4	4	4	4	4	4	4	4	5	5	5	5	5	5	5	5	5	5	-0.0409293	Not Low
1264	35-44	0	1	ART	5	5	NA	5	5	5	5	5	5	5	5	5	5	5	5	5	5	5	0.526065	Not Low
1265	35-44	0	0	ART	5	5	5	5	5	5	5	5	5	5	5	5	5	5	5	5	5	5	0.526065	Not Low
1266	55+	1	3	ART	5	5	NA	5	5	5	5	4	3	3	5	5	4	4	4	3	3	4	-0.44272	Not Low
1267	45-54	1	1	ART	5	5	5	5	3	5	5	5	5	5	5	5	5	5	5	5	5	5	0.201955	Not Low
1268	45-54	1	1	ART	5	5	5	5	5	5	5	5	5	4	5	5	5	5	5	5	5	5	0.526065	Not Low
1269	35-44	1	3	ART	5	5	5	5	5	5	5	5	5	5	5	4	4	5	4	5	5	5	-0.0655505	Not Low
1270	35-44	0	2	ART	5	5	NA	5	5	5	5	5	5	5	5	5	5	5	5	5	5	5	0.526065	Not Low
1271	35-44	1	3	ART	5	5	NA	5	5	5	5	5	5	5	5	5	5	5	5	5	5	5	0.526065	Not Low
1272	25-34	0	2	ART	5	5	NA	5	5	5	5	5	5	5	5	5	5	5	5	5	5	5	0.526065	Not Low
1273	25-34	0	1	ART	5	5	NA	5	5	5	5	5	5	5	5	4	4	5	4	5	5	5	-0.0655505	Not Low
1274	55+	1	3	ART	5	5	5	5	5	5	5	5	5	5	5	5	5	5	5	5	5	5	0.526065	Not Low
1275	45-54	1	2	ART	5	5	5	5	5	5	5	5	5	5	5	5	5	5	5	5	5	5	0.526065	Not Low
1276	35-44	0	3	ART	5	5	5	5	5	5	5	5	5	5	5	5	5	5	5	5	5	5	0.526065	Not Low
1277	25-34	0	3	ART	5	5	NA	5	5	5	5	5	5	5	5	5	5	5	5	5	5	5	0.526065	Not Low
1278	35-44	0	0	ART	5	5	5	5	5	5	5	5	5	4	4	5	5	5	5	5	5	5	0.216421	Not Low
1279	45-54	1	1	ART	4	4	4	4	4	5	5	5	5	4	4	4	4	4	4	5	5	5	-0.522851	Not Low
1280	45-54	1	2	ART	5	5	5	5	5	5	5	5	5	5	5	5	5	5	5	5	5	5	0.526065	Not Low
1281	55+	1	2	ART	5	5	5	5	5	5	5	5	5	5	5	5	5	5	5	5	5	5	0.526065	Not Low
1282	45-54	0	2	ART	5	5	NA	5	5	5	5	5	5	4	4	5	5	5	5	5	5	5	0.216421	Not Low
1283	45-54	0	0	ART	5	5	NA	5	5	5	5	5	5	4	4	4	4	4	4	5	5	5	-0.25762	Not Low
1284	25-34	0	2	ART	5	5	NA	5	5	5	5	5	5	5	5	5	5	5	5	5	5	5	0.526065	Not Low
1285	35-44	0	1	ART	5	5	NA	5	5	5	5	5	5	4	4	5	5	5	5	5	5	5	0.216421	Not Low
1286	45-54	1	2	ART	5	5	NA	5	5	5	5	5	5	5	5	5	5	5	5	5	5	5	0.526065	Not Low
1287	35-44	0	3	ART	5	5	NA	5	5	5	5	5	5	5	5	5	5	5	5	5	5	5	0.526065	Not Low
1288	45-54	1	3	ART	5	5	5	5	5	5	5	5	5	5	5	5	5	5	5	5	5	5	0.526065	Not Low
1289	35-44	1	1	ART	5	5	5	5	5	5	5	5	5	5	4	4	5	5	5	5	5	5	0.0559971	Not Low
1290	35-44	0	2	ART	5	5	5	5	5	5	5	5	5	5	5	5	5	5	5	5	5	5	0.526065	Not Low
1291	35-44	0	2	ART	5	5	5	5	5	5	5	5	5	5	5	5	5	5	5	5	5	5	0.526065	Not Low
1292	35-44	0	2	ART	5	5	5	5	5	5	5	5	5	5	5	5	5	5	5	5	5	5	0.526065	Not Low
1293	35-44	0	3	ART	5	5	5	5	5	5	5	5	5	5	5	5	5	5	5	5	5	5	0.526065	Not Low
1294	35-44	0	3	ART	5	5	5	5	5	5	5	5	5	5	5	5	5	5	5	5	5	5	0.526065	Not Low
1295	35-44	0	3	ART	5	5	NA	5	5	5	5	5	5	5	5	5	5	5	5	5	5	5	0.526065	Not Low
1296	25-34	0	3	ART	4	4	4	4	4	4	4	5	5	5	5	5	5	5	5	5	5	5	-0.0409293	Not Low
1297	45-54	0	1	ART	5	5	5	5	5	5	5	5	5	4	4	4	4	4	4	5	5	5	-0.25762	Not Low
1298	35-44	0	3	ART	5	4	NA	4	4	5	5	5	5	5	5	5	5	5	5	5	5	5	0.167093	Not Low
1299	35-44	0	1	ART	5	5	NA	5	5	5	5	5	5	5	5	5	5	5	5	5	5	5	0.526065	Not Low
1300	25-34	0	3	ART	5	5	5	5	5	5	5	5	5	5	5	5	5	5	5	5	5	5	0.526065	Not Low
1301	55+	1	3	ART	5	5	5	5	5	5	5	5	4	5	5	5	5	5	5	5	5	5	0.526065	Not Low
1302	35-44	0	2	ART	5	4	4	4	4	4	4	5	5	5	5	5	5	5	5	5	5	5	0.0454589	Not Low
1303	55+	1	3	ART	5	5	NA	5	5	5	5	5	5	5	5	5	5	5	5	5	5	5	0.526065	Not Low
1304	45-54	1	3	ART	4	4	NA	4	4	4	4	5	5	5	5	5	5	5	5	5	5	5	-0.0409293	Not Low
1305	55+	1	1	ART	5	5	NA	5	5	5	5	5	5	5	5	5	5	5	5	5	5	5	0.526065	Not Low
1306	25-34	0	2	ART	5	5	5	5	5	5	5	5	5	5	5	5	5	5	5	5	5	5	0.526065	Not Low
1307	35-44	0	1	ART	5	5	NA	5	5	5	5	5	5	5	5	5	5	5	5	5	5	5	0.526065	Not Low
1308	35-44	0	0	ART	5	5	NA	5	5	5	5	5	5	5	5	5	5	5	5	5	5	5	0.526065	Not Low
1309	45-54	1	2	ART	5	5	NA	5	5	5	5	5	5	5	5	5	5	5	5	5	5	5	0.526065	Not Low
1310	35-44	0	2	ART	5	5	4	4	5	5	5	5	5	4	4	5	5	5	5	5	5	5	0.073092	Not Low
1311	35-44	0	0	ART	5	5	NA	5	5	5	5	5	5	4	4	5	5	5	5	5	5	5	0.216421	Not Low
1312	35-44	0	0	ART	5	5	NA	5	5	5	5	5	5	5	5	5	5	5	5	5	5	5	0.526065	Not Low
1313	45-54	0	1	ART	5	5	NA	5	5	5	5	5	5	5	5	5	5	5	5	5	5	5	0.526065	Not Low
1314	45-54	0	2	ART	5	5	NA	5	4	5	5	5	5	5	5	5	5	5	5	5	5	5	0.323055	Not Low
1315	35-44	0	3	ART	5	5	5	5	5	5	5	5	5	5	5	5	5	5	5	5	5	5	0.526065	Not Low
1316	35-44	0	1	ART	5	5	5	5	4	5	5	5	5	5	5	5	5	5	5	5	5	5	0.323055	Not Low
1317	25-34	0	3	ART	5	5	5	5	5	5	5	5	5	5	5	5	5	5	5	5	5	5	0.526065	Not Low
1318	45-54	1	3	ART	5	5	4	5	5	5	5	5	5	5	4	4	4	5	4	5	5	5	-0.163344	Not Low
1319	35-44	0	3	ART	5	5	NA	5	5	5	5	5	5	5	5	5	5	5	5	5	5	5	0.526065	Not Low
1320	45-54	0	3	ART	5	5	5	5	5	5	5	5	5	5	5	5	5	5	5	5	5	5	0.526065	Not Low
1321	35-44	1	2	ART	5	5	5	5	5	5	5	5	5	5	5	4	5	5	4	5	5	5	0.0634078	Not Low
1322	35-44	0	2	ART	5	5	5	5	5	5	5	5	5	5	5	5	5	5	5	5	5	5	0.526065	Not Low
1323	25-34	0	3	ART	4	4	5	5	4	5	5	4	5	5	4	4	4	4	4	5	5	5	-0.464991	Not Low
1324	45-54	1	3	ART	5	5	NA	5	5	5	5	5	5	5	5	5	5	5	5	5	5	5	0.526065	Not Low
1325	55+	1	3	ART	5	5	5	5	5	5	5	5	5	5	5	5	5	5	5	5	5	5	0.526065	Not Low
1326	25-34	0	3	ART	5	5	5	5	5	5	5	5	5	5	5	5	5	5	5	5	5	5	0.526065	Not Low
1327	35-44	0	1	ART	5	5	NA	5	5	5	5	5	5	5	5	5	5	5	5	5	5	5	0.526065	Not Low
1328	25-34	0	1	ART	5	5	NA	5	5	5	5	5	5	5	5	5	5	5	5	5	5	5	0.526065	Not Low
1329	35-44	0	1	ART	5	5	NA	5	5	5	5	5	5	5	5	5	5	5	5	5	5	5	0.526065	Not Low
1330	45-54	0	0	ART	4	5	NA	4	4	5	5	5	5	4	4	4	5	5	4	5	5	5	-0.245135	Not Low
1331	45-54	0	3	ART	5	5	5	5	5	5	5	5	5	5	5	5	5	5	5	5	5	5	0.526065	Not Low
1332	35-44	1	2	ART	5	5	5	5	5	5	5	5	5	5	5	5	5	5	5	5	5	5	0.526065	Not Low
1333	45-54	0	1	ART	4	4	4	4	4	4	4	5	5	4	4	4	4	4	4	5	5	5	-0.655002	Not Low
1334	45-54	0	2	ART	5	5	5	5	5	5	5	5	5	5	5	5	5	5	5	5	5	5	0.526065	Not Low
1335	45-54	1	2	ART	4	4	4	4	4	4	4	5	5	5	5	5	5	5	5	5	5	5	-0.0409293	Not Low
1336	35-44	0	3	ART	5	5	NA	5	5	5	5	5	5	5	5	5	5	5	5	5	5	5	0.526065	Not Low
1337	35-44	0	2	ART	4	4	NA	4	4	5	5	5	5	5	5	5	5	5	5	5	5	5	0.102441	Not Low
1338	35-44	0	2	ART	5	5	NA	5	5	5	5	5	5	5	5	5	5	5	5	5	5	5	0.526065	Not Low
1339	35-44	0	2	ART	4	4	4	5	5	5	5	5	5	5	5	5	5	5	5	5	5	5	0.233098	Not Low
1340	35-44	0	2	ART	5	5	NA	5	5	5	5	5	5	5	5	4	4	5	5	5	5	5	0.0146974	Not Low
1341	55+	0	0	ART	5	5	5	5	5	5	5	5	5	5	5	5	4	4	4	5	5	5	-0.00469258	Not Low
1342	45-54	0	2	ART	5	5	5	5	5	5	5	5	5	5	5	5	5	5	5	5	5	5	0.526065	Not Low
1343	35-44	0	1	ART	5	5	5	5	5	5	5	5	5	5	4	4	4	5	5	5	5	5	-0.0705662	Not Low
1344	45-54	0	3	ART	5	5	5	5	5	5	5	5	5	5	5	5	5	5	5	5	5	5	0.526065	Not Low
1345	45-54	1	3	ART	4	4	5	5	5	5	5	5	5	5	5	5	5	5	5	5	5	5	0.233098	Not Low
1346	25-34	0	2	ART	5	5	5	5	5	5	5	5	5	5	5	5	5	5	5	5	5	5	0.526065	Not Low
1347	55+	1	2	ART	5	5	5	5	5	5	5	5	5	5	4	4	5	5	5	5	5	5	0.0559971	Not Low
1348	25-34	0	3	ART	4	5	NA	5	5	5	5	5	5	5	5	5	5	5	5	5	5	5	0.304159	Not Low
1349	55+	0	0	ART	4	4	4	4	5	5	5	5	5	5	5	5	5	5	5	5	5	5	0.158266	Not Low
1350	35-44	0	2	ART	4	5	NA	5	5	5	5	5	5	5	5	5	5	5	5	5	5	5	0.304159	Not Low
1351	25-34	0	2	ART	5	5	NA	5	5	5	5	5	5	5	4	4	4	4	4	5	5	5	-0.25762	Not Low
1352	35-44	0	0	ART	5	5	NA	5	5	5	5	5	5	5	5	5	5	5	5	5	5	5	0.526065	Not Low
1353	55+	0	1	ART	5	5	NA	5	5	5	5	5	5	5	5	5	5	5	5	5	5	5	0.526065	Not Low
1354	45-54	1	1	ART	5	5	NA	5	5	5	5	5	5	5	5	5	5	5	5	5	5	5	0.526065	Not Low
1355	35-44	1	2	ART	4	4	4	4	4	4	4	5	5	5	5	5	5	5	5	5	5	5	-0.0409293	Not Low
1356	35-44	0	0	ART	5	5	NA	5	5	5	5	5	5	5	4	4	4	4	4	5	5	5	-0.25762	Not Low
1357	45-54	1	3	ART	5	5	5	5	5	5	5	5	5	5	5	5	5	5	5	5	5	5	0.526065	Not Low
1358	25-34	0	2	ART	4	5	5	5	5	5	5	5	5	5	5	5	5	5	5	5	5	5	0.304159	Not Low
1359	45-54	0	2	ART	4	4	4	5	5	5	5	5	5	5	5	5	5	5	5	5	5	5	0.233098	Not Low
1360	35-44	0	2	ART	5	5	NA	5	5	5	5	5	5	5	5	5	5	5	5	5	5	5	0.526065	Not Low
1361	45-54	0	2	ART	5	5	5	5	5	5	5	5	5	5	5	5	5	5	5	5	5	5	0.526065	Not Low
1362	35-44	1	2	ART	5	5	NA	5	5	5	5	5	5	5	5	5	5	5	5	5	5	5	0.526065	Not Low
1363	45-54	1	2	ART	5	5	5	5	5	5	5	5	5	5	5	5	5	5	5	5	5	5	0.526065	Not Low
1364	55+	0	1	ART	5	5	NA	5	5	5	5	5	5	5	5	5	5	5	5	5	5	5	0.526065	Not Low
1365	45-54	0	0	ART	5	5	5	5	5	5	5	5	5	5	5	5	5	5	5	5	5	5	0.526065	Not Low
1366	25-34	1	2	ART	5	5	5	5	5	5	5	5	5	5	5	5	5	5	5	5	5	5	0.526065	Not Low
1367	35-44	1	2	ART	4	4	NA	4	4	4	4	5	5	5	5	5	5	5	5	5	5	5	-0.0409293	Not Low
1368	45-54	1	2	ART	5	5	NA	5	5	5	5	5	5	5	5	4	4	4	4	5	5	5	-0.140795	Not Low
1369	45-54	1	2	ART	5	5	5	5	5	5	5	5	5	5	4	4	4	5	4	5	5	5	-0.163344	Not Low
1370	35-44	0	1	ART	5	5	4	5	5	5	5	5	5	5	5	5	5	5	5	5	5	5	0.526065	Not Low
1371	35-44	1	2	ART	5	5	5	5	4	5	5	5	5	5	5	5	5	5	5	5	5	5	0.323055	Not Low
1372	35-44	0	1	ART	5	5	NA	5	5	5	5	5	5	5	5	5	5	5	5	5	5	5	0.526065	Not Low
1373	55+	0	0	ART	5	5	NA	5	5	5	5	5	5	5	5	5	5	5	5	5	5	5	0.526065	Not Low
1374	35-44	1	3	ART	5	5	5	5	5	5	5	5	5	5	5	5	5	5	5	5	5	5	0.526065	Not Low
1375	35-44	0	3	ART	5	5	NA	5	5	5	5	5	5	5	5	5	5	5	5	5	5	5	0.526065	Not Low
1376	55+	0	3	ART	5	4	5	5	4	5	5	5	5	5	5	5	5	5	5	5	5	5	0.244732	Not Low
1377	45-54	0	0	ART	5	5	5	5	5	5	5	5	5	5	5	5	5	5	5	5	5	5	0.526065	Not Low
1378	35-44	0	3	ART	5	5	NA	5	5	5	5	5	5	5	5	5	5	5	5	5	5	5	0.526065	Not Low
1379	35-44	0	3	ART	5	5	5	5	5	5	5	5	5	5	5	5	5	5	5	5	5	5	0.526065	Not Low
1380	35-44	0	2	ART	5	5	5	5	5	5	5	5	5	5	5	5	5	5	5	5	5	5	0.526065	Not Low
1381	35-44	1	3	ART	5	5	5	5	5	5	5	5	5	5	5	5	5	5	5	5	5	5	0.526065	Not Low
1382	35-44	0	1	ART	5	5	NA	5	5	5	5	5	5	5	5	5	5	5	5	5	5	5	0.526065	Not Low
1383	25-34	0	2	ART	4	4	NA	4	4	4	4	4	5	5	5	5	4	5	4	5	5	5	-0.332335	Not Low
1384	18-24	0	2	ART	5	5	NA	5	5	5	5	5	5	5	5	5	5	5	5	5	5	5	0.526065	Not Low
1385	45-54	1	3	ART	5	5	5	5	5	5	5	4	5	5	5	4	4	4	4	5	5	5	-0.140795	Not Low
1386	25-34	0	3	ART	5	5	NA	5	5	5	5	5	5	5	5	5	5	5	5	5	5	5	0.526065	Not Low
1387	35-44	0	2	ART	4	5	5	5	4	5	5	5	5	5	5	5	5	5	5	5	5	5	0.228719	Not Low
1388	45-54	1	1	ART	4	4	4	4	5	4	4	5	5	5	5	5	5	5	5	5	5	5	0.0338772	Not Low
1389	35-44	0	2	ART	5	5	5	5	5	5	5	5	5	5	5	5	5	5	5	5	5	5	0.526065	Not Low
1390	35-44	0	3	ART	5	5	NA	5	5	5	5	5	5	5	5	5	5	5	5	5	5	5	0.526065	Not Low
1391	35-44	0	3	ART	5	5	NA	5	5	5	5	5	4	5	5	5	5	5	5	5	5	5	0.526065	Not Low
1392	45-54	1	2	ART	5	5	NA	5	5	5	5	5	5	5	5	5	5	5	5	5	5	5	0.526065	Not Low
1393	55+	0	1	ART	5	5	NA	5	5	5	5	5	5	5	5	5	5	5	5	5	5	5	0.526065	Not Low
1394	35-44	0	0	ART	4	4	NA	4	4	5	5	5	5	5	5	5	5	5	5	5	5	5	0.102441	Not Low
1395	35-44	0	1	ART	5	5	NA	5	5	5	5	5	5	5	5	5	5	5	5	5	5	5	0.526065	Not Low
1396	35-44	0	2	ART	4	4	NA	4	4	4	4	5	5	5	4	4	4	4	4	5	5	5	-0.655002	Not Low
1397	25-34	0	1	ART	5	4	4	5	5	5	5	5	5	5	5	5	5	5	5	5	5	5	0.33278	Not Low
1398	35-44	0	1	ART	5	5	NA	5	5	5	5	5	5	5	5	5	5	5	5	5	5	5	0.526065	Not Low
1399	45-54	1	0	ART	5	5	5	5	5	5	5	5	5	4	5	5	5	5	5	5	5	5	0.526065	Not Low
1400	55+	0	2	ART	5	5	5	5	5	5	5	5	5	5	5	5	5	5	5	5	5	5	0.526065	Not Low
1401	55+	0	3	ART	5	5	5	5	5	5	5	5	5	5	5	5	4	5	4	5	5	5	0.0640152	Not Low
1402	55+	1	2	ART	5	5	NA	5	5	5	5	5	5	5	5	5	5	5	5	5	5	5	0.526065	Not Low
1403	35-44	0	2	ART	5	5	NA	5	5	5	5	5	5	5	5	5	5	5	5	5	5	5	0.526065	Not Low
1404	35-44	0	2	ART	5	5	NA	5	5	5	5	5	5	5	5	5	5	5	5	5	5	5	0.526065	Not Low
1405	55+	0	3	ART	5	5	NA	5	5	5	5	5	5	5	5	5	5	5	5	5	5	5	0.526065	Not Low
1406	55+	1	2	ART	4	4	4	4	4	4	4	5	5	5	5	5	5	5	5	5	5	5	-0.0409293	Not Low
1407	35-44	0	2	ART	5	5	5	5	5	5	5	5	5	5	5	5	5	5	5	5	5	5	0.526065	Not Low
1408	35-44	0	2	ART	5	5	4	5	5	5	5	5	5	5	5	5	5	5	5	5	5	5	0.526065	Not Low
1409	35-44	0	0	ART	4	4	4	4	4	4	4	5	5	5	5	5	5	5	5	5	5	5	-0.0409293	Not Low
1410	25-34	1	3	ART	5	5	5	5	5	5	5	5	5	5	5	5	5	5	5	5	5	5	0.526065	Not Low
1411	35-44	1	0	ART	5	5	NA	5	5	5	5	5	5	5	5	5	5	5	5	5	5	5	0.526065	Not Low
1412	25-34	0	1	ART	5	5	4	5	5	5	5	5	5	5	5	5	5	5	5	5	5	5	0.526065	Not Low
1413	35-44	0	3	ART	4	4	NA	4	4	4	4	5	5	5	5	5	5	5	5	5	5	5	-0.0409293	Not Low
1414	35-44	1	0	ART	5	5	NA	5	5	5	5	5	5	5	5	5	5	5	5	5	5	5	0.526065	Not Low
1415	45-54	1	3	ART	5	5	NA	5	5	5	5	5	5	5	5	5	5	5	5	5	5	5	0.526065	Not Low
1416	25-34	1	3	ART	5	5	NA	5	5	5	5	5	3	4	5	5	5	5	5	4	4	4	0.0682311	Not Low
1417	45-54	0	3	ART	5	5	NA	5	5	5	5	5	5	5	5	5	5	5	5	5	5	5	0.526065	Not Low
1418	25-34	0	2	ART	5	5	NA	5	5	5	5	5	5	5	5	5	5	5	5	5	5	5	0.526065	Not Low
1419	25-34	1	2	ART	5	5	NA	5	5	5	5	5	5	5	5	5	5	5	5	5	5	5	0.526065	Not Low
1420	35-44	0	3	ART	5	5	NA	5	5	5	5	5	5	5	5	5	5	5	5	5	5	5	0.526065	Not Low
1421	25-34	1	2	ART	5	5	NA	5	5	5	5	5	5	5	5	5	5	5	5	5	5	5	0.526065	Not Low
1422	25-34	0	3	ART	5	5	NA	5	5	5	5	5	5	5	5	5	5	5	5	5	5	5	0.526065	Not Low
1423	25-34	1	2	ART	5	5	NA	5	5	5	5	5	5	5	5	5	5	5	5	5	5	5	0.526065	Not Low
1424	45-54	0	1	ART	5	5	NA	5	5	5	5	5	5	5	5	5	5	5	5	5	5	5	0.526065	Not Low
1425	35-44	1	1	ART	5	5	NA	5	5	5	5	5	5	5	5	5	5	5	5	5	5	5	0.526065	Not Low
1426	45-54	0	0	ART	4	5	NA	5	4	5	5	5	5	4	5	5	5	5	5	5	5	5	0.228719	Not Low
1427	45-54	1	2	ART	5	5	NA	5	5	5	5	5	5	4	5	5	5	5	5	5	5	5	0.526065	Not Low
1428	35-44	0	0	ART	5	5	NA	5	5	5	5	5	5	5	5	5	5	5	5	5	5	5	0.526065	Not Low
1429	35-44	0	1	OSS	4	4	4	4	4	5	4	5	5	3	5	5	4	5	5	4	5	5	-0.329189	Not Low
1430	45-54	1	2	OSS	4	5	4	5	4	5	4	5	4	5	3	4	3	4	5	4	5	4	-0.8006	Not Low
1431	55+	0	0	OSS	5	4	5	4	5	4	5	5	5	3	5	4	4	5	4	5	4	5	-0.407027	Not Low
1432	35-44	1	1	OSS	5	4	5	5	5	5	4	4	5	5	4	4	5	5	4	4	5	4	-0.370123	Not Low
1433	18-24	0	1	OSS	4	4	4	4	4	4	4	4	5	5	5	5	5	5	5	5	5	4	-0.164559	Not Low
1434	25-34	0	0	OSS	5	4	4	5	4	4	4	5	5	5	5	5	5	5	5	5	5	5	0.116752	Not Low
1435	25-34	0	2	OSS	5	5	5	5	5	5	4	4	4	5	5	5	5	5	5	5	5	5	0.31818	Not Low
1436	18-24	1	3	OSS	4	5	5	4	5	5	5	4	5	4	4	4	5	4	4	5	5	4	-0.357954	Not Low
1437	35-44	1	2	OSS	5	4	5	5	4	4	4	5	5	5	5	5	4	4	5	5	5	5	-0.189753	Not Low
1438	25-34	1	1	OSS	4	4	2	4	5	4	4	5	4	4	4	5	4	5	4	5	5	4	-0.436351	Not Low
1439	25-34	0	2	OSS	5	4	1	5	5	5	5	5	4	2	5	4	4	5	4	5	5	4	-0.264147	Not Low
1440	25-34	0	2	OSS	5	5	NA	5	5	5	4	5	5	5	5	5	4	5	5	5	5	5	0.0307688	Not Low
1441	35-44	1	2	OSS	2	3	2	3	3	4	4	4	4	4	4	4	4	4	4	5	5	5	-0.895767	Low
1442	25-34	0	3	OSS	5	5	NA	5	4	4	4	5	4	5	5	5	4	5	4	5	5	5	-0.157178	Not Low
1443	55+	0	1	OSS	5	5	4	5	4	5	5	5	4	5	4	5	4	4	4	5	5	5	-0.186478	Not Low
1444	45-54	0	0	OSS	3	2	2	3	3	4	4	4	3	2	3	4	5	4	4	4	4	4	-1.04987	Low
1445	25-34	0	0	OSS	5	4	NA	5	4	4	4	5	4	5	4	4	5	4	5	4	4	5	-0.472716	Not Low
1446	25-34	0	0	OSS	5	5	5	4	4	4	5	5	4	5	5	4	4	4	5	5	5	5	-0.274452	Not Low
1447	25-34	0	0	OSS	4	5	NA	5	4	4	4	5	5	4	5	4	4	4	4	5	5	5	-0.401787	Not Low
1448	25-34	0	3	OSS	4	5	NA	5	5	5	5	5	5	5	5	5	4	4	5	5	5	4	-0.155835	Not Low
1449	35-44	1	0	OSS	2	2	1	2	4	5	5	4	4	5	4	5	4	4	4	5	5	4	-0.681871	Not Low
1450	25-34	0	1	OSS	5	4	4	4	5	4	4	5	5	5	3	4	5	4	4	4	5	5	-0.580893	Not Low
1451	18-24	0	3	OSS	4	5	4	5	5	5	4	5	5	5	5	4	4	5	5	5	5	5	-0.158911	Not Low
1452	25-34	0	2	OSS	4	5	NA	4	4	3	2	5	4	5	4	5	4	5	5	4	5	5	-0.579252	Not Low
1453	25-34	0	2	OSS	5	4	NA	5	4	4	4	4	5	5	5	4	4	5	5	5	4	4	-0.417592	Not Low
1454	35-44	1	1	OSS	4	5	5	4	4	2	2	5	4	3	4	4	4	3	5	5	5	5	-0.786728	Not Low
1455	18-24	1	2	OSS	5	5	5	5	4	4	4	5	4	5	5	4	4	5	4	5	5	5	-0.27867	Not Low
1456	25-34	0	3	OSS	5	4	4	5	5	5	5	5	5	4	5	4	4	4	4	5	5	4	-0.334337	Not Low
1457	35-44	1	2	OSS	4	4	5	4	4	4	4	4	5	5	5	4	4	5	4	5	5	4	-0.546139	Not Low
1458	25-34	0	2	OSS	5	5	4	5	5	4	4	5	4	4	5	4	5	5	4	4	4	4	-0.384419	Not Low
1459	25-34	0	3	OSS	5	3	3	4	5	3	4	4	5	4	5	5	4	4	5	5	5	5	-0.330235	Not Low
1460	25-34	1	3	OSS	5	2	NA	4	5	4	4	4	4	4	5	4	5	5	5	5	5	5	-0.211015	Not Low
1461	25-34	1	3	OSS	5	5	NA	5	5	4	4	5	4	5	4	5	4	5	4	5	5	5	-0.190235	Not Low
1462	18-24	0	2	OSS	5	4	1	5	4	4	4	5	5	4	5	5	4	5	4	5	4	5	-0.323781	Not Low
1463	45-54	1	0	OSS	4	4	NA	5	4	5	5	5	5	5	4	4	4	4	4	5	5	5	-0.464991	Not Low
1464	35-44	1	3	OSS	5	4	4	4	5	5	4	5	5	5	4	5	5	5	5	4	5	5	-0.184413	Not Low
1465	45-54	0	0	OSS	5	3	3	4	3	4	4	4	4	2	3	2	3	4	4	4	3	4	-1.37388	Low
1466	35-44	0	2	OSS	4	4	NA	4	5	5	4	5	4	5	4	5	4	5	4	5	5	5	-0.29015	Not Low
1467	18-24	0	3	OSS	5	4	NA	5	4	3	4	4	4	5	5	4	4	5	4	5	5	5	-0.398263	Not Low
1468	25-34	0	0	OSS	5	1	1	4	4	5	4	4	4	4	4	4	3	5	4	4	5	4	-0.908883	Low
1469	35-44	0	1	OSS	4	5	NA	5	4	4	4	5	5	5	5	4	5	5	4	5	5	5	-0.20743	Not Low
1470	35-44	0	2	OSS	5	5	NA	5	4	4	5	4	4	5	5	4	4	5	4	5	5	4	-0.329497	Not Low
1471	35-44	0	1	OSS	5	4	5	5	4	5	5	4	4	5	5	4	4	4	4	4	4	5	-0.506112	Not Low
1472	18-24	0	2	OSS	4	4	5	4	5	5	5	5	4	5	4	5	4	5	5	5	5	5	-0.171581	Not Low
1473	25-34	0	2	OSS	5	5	NA	5	4	4	4	5	5	2	4	4	4	5	5	4	5	4	-0.468069	Not Low
1474	25-34	0	0	OSS	4	4	4	4	3	4	4	4	4	4	3	2	3	3	2	4	4	4	-1.46458	Low
1475	35-44	0	1	OSS	5	4	NA	4	4	4	4	4	5	1	4	4	3	3	3	4	4	4	-1.10141	Low
1476	35-44	1	3	OSS	5	4	5	5	5	5	5	5	5	5	5	5	4	4	4	5	5	5	-0.103209	Not Low
1477	25-34	1	0	OSS	5	5	NA	4	4	5	5	4	5	4	4	4	4	4	4	4	4	4	-0.694747	Not Low
1478	25-34	0	3	OSS	4	4	5	5	5	5	4	4	4	5	5	4	4	5	4	5	4	5	-0.401303	Not Low
1479	25-34	0	2	OSS	4	4	2	5	2	5	4	4	4	5	2	3	4	5	4	4	1	4	-1.21453	Low
1480	35-44	0	0	OSS	4	4	4	5	4	5	5	5	4	5	5	4	4	4	4	4	5	5	-0.483024	Not Low
1481	45-54	1	3	OSS	5	4	4	5	5	5	4	5	5	5	5	5	5	5	5	5	5	5	0.241485	Not Low
1482	45-54	0	0	OSS	4	4	3	4	4	4	3	5	5	5	5	5	4	5	4	5	5	5	-0.417104	Not Low
1483	25-34	0	1	OSS	4	4	4	4	4	4	4	5	4	4	5	4	4	4	4	4	5	5	-0.660373	Not Low
1484	35-44	1	3	OSS	4	5	4	4	5	5	5	4	4	4	5	4	4	4	4	5	4	4	-0.491369	Not Low
1485	35-44	0	3	OSS	5	4	4	5	5	5	4	5	4	5	5	4	5	5	5	5	5	5	-0.0256286	Not Low
1486	18-24	0	2	OSS	4	4	4	4	4	4	4	5	5	5	5	4	4	4	4	5	5	5	-0.532374	Not Low
1487	25-34	1	2	OSS	5	4	4	4	4	5	5	5	5	5	4	5	4	4	4	5	5	5	-0.29737	Not Low
1488	45-54	1	1	OSS	4	4	NA	5	5	4	4	5	5	5	4	4	4	4	4	4	5	5	-0.647114	Not Low
1489	35-44	0	0	OSS	5	4	4	5	4	5	4	5	4	4	5	4	5	4	4	5	5	5	-0.213185	Not Low
1490	25-34	0	3	OSS	5	5	4	5	5	5	4	5	5	5	5	5	5	5	5	5	5	5	0.31818	Not Low
1491	55+	1	2	OSS	4	5	NA	5	4	4	4	5	5	5	5	4	4	4	4	5	5	5	-0.401787	Not Low
1492	25-34	1	3	OSS	5	5	NA	4	5	5	4	5	5	5	5	5	5	5	5	5	5	5	0.220287	Not Low
1493	25-34	0	3	OSS	4	4	NA	5	5	5	5	4	4	4	5	5	5	5	5	5	5	5	0.233098	Not Low
1494	45-54	1	3	OSS	4	5	5	5	4	5	4	5	5	5	5	4	4	4	4	5	5	5	-0.353465	Not Low
1495	55+	1	1	OSS	5	4	NA	5	5	5	5	5	5	5	5	4	4	4	5	5	5	5	-0.149992	Not Low
1496	45-54	1	3	OSS	5	5	5	5	5	5	5	5	5	5	4	5	5	5	5	5	5	5	0.216421	Not Low
1497	35-44	0	2	OSS	4	4	4	4	4	5	5	4	4	5	4	4	4	4	3	5	5	5	-0.634704	Not Low
1498	25-34	1	3	OSS	4	4	4	5	5	5	4	5	4	4	4	5	5	4	3	4	4	5	-0.474973	Not Low
1499	25-34	0	0	OSS	4	4	4	5	5	5	5	5	5	5	4	4	4	4	4	5	5	5	-0.417526	Not Low
1500	45-54	1	3	OSS	5	4	NA	5	5	5	4	5	5	5	5	5	5	5	5	4	4	4	-0.111628	Not Low
1501	25-34	1	3	OSS	4	5	5	5	5	5	5	5	5	5	4	4	4	4	4	5	5	5	-0.366532	Not Low
1502	25-34	0	3	OSS	5	5	5	5	5	5	5	4	4	4	5	5	4	4	5	5	5	5	0.0726457	Not Low
1503	25-34	0	0	OSS	4	4	5	5	5	5	5	5	5	5	5	5	5	5	5	4	5	5	0.0263478	Not Low
1504	35-44	0	0	OSS	4	5	NA	5	4	5	4	5	5	5	4	4	4	4	4	5	5	5	-0.469614	Not Low
1505	35-44	1	1	OSS	5	4	NA	4	4	4	4	5	5	5	4	4	4	5	4	5	5	5	-0.477465	Not Low
1506	25-34	0	2	OSS	5	4	4	5	5	4	4	5	5	5	5	4	4	4	4	5	5	5	-0.349195	Not Low
1507	18-24	0	0	OSS	5	4	4	5	5	5	4	5	5	5	4	5	4	4	4	5	5	5	-0.242181	Not Low
1508	35-44	0	1	OSS	5	4	3	4	4	4	4	5	5	4	4	5	5	4	5	5	5	5	-0.208744	Not Low
1509	45-54	1	1	OSS	5	5	5	4	5	5	5	5	5	5	4	5	5	5	4	5	5	5	-0.0205306	Not Low
1510	25-34	1	3	OSS	4	4	NA	4	5	5	4	5	5	5	5	4	5	5	5	5	5	5	-0.137973	Not Low
1511	25-34	0	0	OSS	5	5	NA	4	4	4	4	5	5	5	4	4	4	4	4	5	5	5	-0.523747	Not Low
1512	45-54	1	2	OSS	5	5	NA	5	5	5	5	5	5	5	5	4	4	4	4	5	5	5	-0.140795	Not Low
1513	35-44	0	3	OSS	5	5	NA	5	5	5	5	5	5	5	5	5	5	5	5	5	5	5	0.526065	Not Low
1514	35-44	1	2	OSS	5	5	4	5	5	5	4	5	5	5	4	4	4	4	4	5	5	5	-0.357985	Not Low
1515	55+	1	3	OSS	4	4	4	4	4	4	4	5	5	5	5	4	4	4	4	5	5	5	-0.532374	Not Low
1516	25-34	1	3	OSS	5	4	4	5	5	5	5	5	5	5	5	4	4	4	4	5	5	5	-0.234712	Not Low
1517	25-34	1	3	OSS	5	5	NA	4	4	5	4	5	5	5	5	4	5	5	4	5	5	5	-0.163396	Not Low
1518	35-44	1	3	OSS	5	5	NA	5	5	5	5	5	5	5	5	5	5	5	5	5	5	5	0.526065	Not Low
1519	25-34	1	1	OSS	5	4	4	4	5	5	4	5	5	5	5	5	4	5	4	5	5	5	-0.160704	Not Low
1520	25-34	1	3	OSS	5	4	4	5	5	5	5	5	5	5	5	4	5	5	5	5	5	5	0.0396095	Not Low
1521	35-44	0	1	OSS	4	4	3	4	4	4	4	5	5	5	4	5	4	5	5	4	5	4	-0.520912	Not Low
1522	18-24	0	2	OSS	5	4	4	4	4	4	4	5	5	5	5	5	5	5	5	4	4	4	-0.275682	Not Low
1523	35-44	1	2	OSS	5	4	4	5	5	5	4	5	5	5	4	4	4	4	4	5	5	5	-0.411763	Not Low
1524	35-44	1	3	OSS	5	3	2	5	5	4	4	5	4	5	4	4	4	5	4	4	5	5	-0.559554	Not Low
1525	25-34	0	1	OSS	4	5	NA	4	3	3	2	4	3	3	4	4	4	5	3	4	5	4	-0.991104	Low
1526	35-44	1	2	OSS	4	4	5	4	4	4	4	4	3	3	4	4	3	5	4	5	5	5	-0.754749	Not Low
1527	25-34	1	3	OSS	5	5	NA	5	5	5	5	5	5	5	5	5	5	5	5	5	5	5	0.526065	Not Low
1528	25-34	1	2	OSS	4	4	5	4	4	4	4	3	5	5	4	4	5	5	4	5	5	5	-0.410337	Not Low
1529	25-34	0	2	OSS	4	4	4	4	5	5	5	4	5	5	4	4	4	4	4	5	4	4	-0.647387	Not Low
[truncated: 339 more rows]
